# Supplementary material for: Brain B Vitamin Status and One-Carbon Metabolism Gene Polymorphisms are Associated with Cognitive Impairment in Alzheimer’s and Parkinson’s Disease
Source: bioRxiv. 2026 Apr 24:2026.04.22.719490. Preprint. [Version 1] doi: 10.64898/2026.04.22.719490 (PMC13131541; doi:10.64898/2026.04.22.719490)
Supplement: Supplement 1 [file media-1.xlsx]

## Sheet: Cortex
Group	Sex	Race	Age	ApoE	PMI	Education	Hispanic	BMI	MMSE	UPDRS-M	UPDRS-M Medication	HS	ARG	CWMR	MS	CAA	MCI	ABNORMAL	PlaqueF	PlaqueT	PlaqueP	PlaqueH	PlaqueE	Plaque Total	Plaque Density	TangleF	TangleT	TangleP	TangleE	TangleH	Tangle Total	Cerad Category	Braak Stage	NIA-Reagan Category	LB Stage	Diagnosis Years	Dementia Years	Diagnosis Summary	DOPA	HCys	Betaine	PLP	B1	B2	B5	B3	B3amide	TMP	B12c
Group																																							Target	Target	Target	B	B	B	B	B	B	B	B
IS																																							Yes	Yes	Yes	No	No	No	No	No	No	No	No
Calibrated																																							7-point	QC	8-point	8-point	None	None	8-point	8-point	8-point	8-point	None
PD-MCI	Male	White	89	e3/3	6.5	17	NA	22.36	25	34	no	no	no	yes	no	yes	yes	no	2.5	1.25	2.5	0	1.5	7.75	moderate	0.25	0.25	0	2.25	1	3.75	possible AD	III	criteria not met	III	6	NA	Parkinsonâ€™s disease; Cognitive impairment, non-demented (history); Microscopic lesions of Alzheimerâ€™s disease, insufficient for diagnosis; Cerebral white matter rarefaction; Small old infarction left occipital lobe cortex; Old lacunar infarct left external capsule of basal ganglia	0.231045	113.228	22.5255	0.207874	7.12342e+06	772296	9.75514	76.2816	106.672	0.0941842	665.065
PD-dem	Male	White	83	e2/3	2	12	NA	28.98	25	NA		no	no	yes	no	yes	no	no	0	0	0	0	0	0	zero	0	0.25	0	2	2	4.25	not AD	III	criteria not met	IIa	8	7	Parkinson's disease; Dementia; Cerebral white matter rarefaction; Small benign meningioma	0.244505	43.745	4.56288	0.0868933	4.8729e+06	1.13905e+06	12.1444	94.404	108.342	0.0833531	682.16
ND	Female	White	83	e2/2	4.83	14	NA	19.84	29	19	no	no	no	no	no	yes	no	no	2.5	2.5	3	0.5	1.5	10	moderate	0	0	0	1	0.5	1.5	possible AD	II	criteria not met	0	NA	NA	Control; Microscopic changes of Alzheimerâ€™s disease, insufficient for diagnosis	0.234567	68.2022	22.1445	0.349926	4.16717e+06	949892	20.8924	76.6571	119.971	0.242398	800.488
PD-dem	Male	White	73	e2/3	2	18	NA	23.4	7	NA		no	no	no	no	no	no	no	3	3	3	1	2.25	12.25	moderate	0.5	0	0	1.25	0.5	2.25	probable AD	II	low	III	13	4	Parkinsonâ€™s disease; Dementia (history); Microscopic changes of Alzheimerâ€™s disease (AD), insufficient for diagnosis (diagnosis changed 09-21-11 TGB)	0.251365	115.567	9.36695	0.0957762	2.63422e+06	411172	11.1079	55.6268	127.783	0.0291354	459.6
ND	Male	White	91	e3/3	1.5	18	NA	21.33	27	11	no	no	no	no	no	no	no	no	0	0	0	0	0	0	zero	0	0	0	1.75	1	2.75	not AD	II	criteria not met	0	NA	NA	Control; Normal aging changes	0.279432	158.728	8.58104	0.156605	3.04883e+06	793113	7.07488	70.0024	106.914	0.119097	687.606
ND	Male	White	82	e3/3	3	18	0	20.31	26	0	no	no	yes	no	no	no	no	no	0.75	1.5	0.25	0	1.5	4	sparse	0	1	0	1	1	3	not AD	III	criteria not met	0	NA	NA	Control; Microscopic changes of Alzheimerâ€™s disease, insufficient for diagnosis; Argyrophilic grains, mesial temporal lobe; Old microscopic infarction, left precentral gyrus	0.236088	198.328	55.2735	0.161458	3.78196e+06	890337	24.7414	68.3541	136.309	0.0977852	570.223
PD-dem	Female	White	84	e3/3	2	16	NA	24.88	21	39.5	yes	no	no	no	no	no	no	no	0	1	0	0	1	2	zero	0	0	0	1	0.5	1.5	not AD	II	low	IIa	22	5	Parkinsonâ€™s disease; Dementia (history)	0.7968	467.606	28.4161	0.166708	6.02864e+06	1.52099e+06	17.4898	85.9899	93.1345	0.102637	517.14
ND	Male	White	82	e3/3	2.16	8	0	25.88	28	NA		no	no	yes	no	yes	no	no	1	1	1	0	0	3	sparse	0	0	0	3	1	4	not AD	III	criteria not met	0	NA	NA	Control; Microscopic changes of Alzheimerâ€™s disease, insufficient for diagnosis; Mild cerebral amyloid angiopathy; Small old left parieto-occipital lobe infarct, 2 x 0.4 x 0.4 cm; Old microinfarcts (3), left superior frontal sulcus and left superior parietal lobule	0.242371	23.4694	39.4065	0.282463	4.21232e+06	446853	18.1372	61.3552	129.547	0.102912	903.201
PD-dem	Male	White	72	e2/3	3.5	12	0	22.78	25	31.5	yes	no	yes	no	no	no	no	no	0	0	0	0	0	0	zero	0	0	0	2.5	0.5	3	not AD	II	criteria not met	III	17	7	Parkinsonâ€™s disease; Dementia (history); Argyrophilic grains, mesial temporal lobe; Old lacunar infarct, left globus pallidus	0.237889	61.1091	13.2259	0.162065	3.58081e+06	1.08331e+06	8.56471	81.2917	121.796	0.0894477	596.565
ND	Female	White	88	e2/3	4.5	17	0	15.69	NA	NA		no	yes	yes	no	yes	no	no	0.75	1.5	0.5	0	1	3.75	sparse	0	0	0	1.5	2	3.5	not AD	III	criteria not met	0	NA	NA	Control; Microscopic changes of Alzheimerâ€™s disease, insufficient for diagnosis; Small old hemorrhagic lacunar infarct, 2.5 cm x 1. 0 x 0.2 cm, left external/extreme capsule and insula; Moderate to severe cerebral white matter rarefaction, temporal and occipital lobes; Argyrophilic grains, mesial temporal lobe	0.248423	120.208	68.7612	0.150804	9.30068e+06	881845	22.9932	82.4217	105.209	0.202049	305.792
ND	Female	White	87	e2/3	2.5	15	0	19.92	26	1	no	no	no	yes	no	no	no	no	1.5	1.5	1.5	0	0	4.5	moderate	0	0.25	0	2.5	1.5	4.25	possible AD	III	criteria not met	0	NA	NA	Control; Microscopic changes of Alzheimerâ€™s disease, insufficient for diagnosis	0.227488	159.018	164.143	0.628519	9.50067e+06	764561	16.5123	64.9369	197.887	0.2496	1139.71
ND	Male	White	73	e2/3	2.5	20	0	30.77	30	4	no	no	no	no	no	no	no	no	1	2	0.5	0	2	5.5	sparse	0	0	0	2	1	3	not AD	II	criteria not met	0	NA	NA	Control; Microscopic changes of Alzheimerâ€™s disease, insufficient for diagnosis	0.231058	265.863	48.8624	0.0831068	7.78987e+06	783386	12.8575	78.6995	182.456	0.155615	2712.8
ND	Male	White	89	e3/3	3.33	13	0	27.47	NA	NA		no	no	yes	no	no	no	no	1.5	1	2.5	0	1.5	6.5	moderate	0	0	0	2	1.5	3.5	possible AD	III	criteria not met	0	NA	NA	Control; Microscopic changes of Alzheimerâ€™s disease, insufficient for diagnosis; Old cystic infarct (1 x 0.8 x 0.6 cm), left lateral occipital lobe	0.255794	128.934	10.1086	0.0915139	6.44748e+06	496382	18.5127	74.4426	200.799	0.130917	1497.72
PD-dem	Male	White	79	e3/3	2.5	12	0	28.34	NA	NA		no	no	no	no	yes	no	no	1.5	2	1.5	1	1.5	7.5	moderate	0	0.5	0	1.5	1	3	probable AD	II	low	IV	4	1	Parkinsonâ€™s disease; Dementia (history); Microscopic lesions of Alzheimerâ€™s disease, insufficient for diagnosis (dx changed TGB 09-21-11)	0.251178	44.9086	53.6799	0.433881	6.30408e+06	483316	22.9781	71.0321	281.653	0.227795	1317.01
PD	Female	White	87	e2/3	2.16	14	0	21.99	28	24	no	no	no	yes	no	no	no	no	0.5	1	0.5	0	0	2	sparse	0	0	0	1	0.5	1.5	not AD	I	criteria not met	III	9	NA	Parkinson's disease; Cerebral white matter rarefaction; Old microscopic infarcts, left pulvinar (1), left claustrum (1) and left cerebellar cortex (2); Two microscopic foci of cerebellar cortical sclerosis	0.379368	34.5835	64.7089	0.219161	6.01571e+06	587117	47.6529	83.5607	224.87	0.192083	1095.32
ND	Male	White	92	e3/3	3	17	0	20.73	26	14	no	no	no	no	no	yes	no	no	1.5	2.5	2.5	0	1.5	8	moderate	0	0	0	2.5	2	4.5	possible AD	III	criteria not met	0	NA	NA	Control; Microscopic changes of Alzheimer's disease, insufficient for diagnosis	0.229731	76.1731	34.7089	0.149649	8.67981e+06	834376	15.868	79.2781	263.218	0.217297	1692.33
PD-dem	Female	White	82	e3/3	4.16	12	0	21.39	29	8	yes	no	yes	yes	no	no	no	no	0	0	0	0	0	0	zero	0	0.5	0	3	3	6.5	not AD	III	criteria not met	III	19	0.5	Parkinsonâ€™s disease; Dementia (history); Acute ischemic changes, left temporal lobe and hypothalamus; Argyrophilic grains, mesial temporal lobe; Old microscopic cortical infarct, left middle temporal gyrus; Status post bilateral subthalamic nucleus implantation of deep brain stimulating electrodes	31.5335	260.662	55.5083	0.287962	9.47832e+06	504768	13.6738	58.2678	175.254	0.267563	925.319
ND	Male	White	97	e2/3	1.5	16	NA	23.18	30	13	no	no	no	yes	no	no	no	no	0	0	0	0	0	0	zero	0	0	0	2.5	2.5	5	not AD	III	criteria not met	0	NA	NA	Normal control; Neurofibrillary tangles, inferomesial temporal lobe; Mineralized blood vessels, globus pallidus	0.271716	54.0929	30.6317	0.54563	5.65288e+06	698504	22.7863	45.57	170.884	0.202522	1352.51
ND	Female	White	75	e3/4	2.75	15	0	28.36	29	2	no	no	no	no	no	no	no	no	0	0	0	0	0	0	zero	0	0	0	3	2	5	not AD	III	criteria not met	0	NA	NA	Control; Normal aging changes only	0.261461	68.4667	40.3082	0.244355	8.288e+06	684262	16.9299	75.3115	244.431	0.204303	978.252
ND	Male	White	86	e3/3	4.75	12	0	25.29	28	13	no	no	no	no	no	no	no	no	0	0	0	0	0	0	zero	0	0	0	0.5	0.5	1	not AD	I	criteria not met	0	NA	NA	Control (Normal brain for age); Meningioma, left cerebellopontine angle	0.23856	34.0253	26.25	0.235514	1.07615e+07	652481	43.1275	79.1683	192.689	0.237381	1150.62
ND	Male	White	89	e3/3	5.5	12	0	24.33	30	NA		no	no	yes	no	no	no	no	0	0	0	0	0	0	zero	0	0	0	1	1	2	not AD	II	criteria not met	0	NA	NA	Control; Normal brain for age	0.219929	112.67	59.4051	0.193329	5.76443e+06	666089	24.3434	68.5089	128.48	0.203439	671.218
ND	Female	White	91	e2/3	5	NA	NA	NA	NA	14	no	no	no	yes	no	no	no	no	0	0	0	0	0	0	zero	0	0.5	0	2.5	2	5	not AD	III	criteria not met	0	NA	NA	Control; Normal aging changes; Old microscopic infarct, left fusiform gyrus	0.260718	45.3283	47.6884	0.201555	8.57105e+06	1.0402e+06	34.863	93.2801	93.9313	0.31503	882.179
ND	Male	White	76	e3/4	2.33	11	0	23.43	29	3	no	no	no	no	no	yes	no	no	1	1	2.5	0	1	5.5	sparse	0	0	0	0	0	0	not AD	I	criteria not met	0	NA	NA	Brain normal for age; Control	0.288709	112.006	50.7795	0.215042	4.0496e+06	590541	8.54361	81.1899	125.193	0.105169	746.764
ND	Male	White	71	e3/3	3	13	0	29.11	26	NA		no	no	no	no	no	no	no	0	0	0	0	0	0	zero	0	0	0	0	0	0	not AD	I	criteria not met	0	NA	NA	Control; Brain showing only very mild normal aging changes	0.252673	50.3341	78.7594	0.154499	4.3034e+06	583240	19.5947	59.1119	116.577	0.0781464	493.062
PD	Female	White	79	e3/3	3.16	12	0	28.59	29	38	yes	no	no	no	no	yes	no	no	1.5	2	1.5	0	2.5	7.5	sparse	0	0.5	0	2	1	3.5	not AD	II	criteria not met	III	14	NA	Parkinson's disease; Microscopic features of Alzheimer's disease, insufficient for diagnosis; Status post bilateral placement of deep brain stimulating electrodes (history, no mention what brain site)	4.53789	217.242	54.2936	0.169176	9.63628e+06	757943	13.7322	68.6567	157.895	0.199492	1603.75
PD	Male	White	91	e3/3	2.75	16	0	19.71	26	17	no	no	yes	no	no	yes	no	no	0	0	0	0	0	0	sparse	0	0.5	0	2.5	2	5	not AD	III	criteria not met	III	12	NA	Parkinson's disease; Argyrophilic grains and glial tauopathy, medial temporal lobe; Alzheimer type II astrocytosis; Moderate to marked depletion of cerebellar Purkinje cells	0.255355	55.8023	49.5244	0.121882	2.28908e+06	694860	7.88333	79.9161	186.052	0.146095	1343.66
PD-dem	Male	White	81	e2/3	4	18	0	69.82	19	71	no	no	yes	no	no	yes	no	no	0	0	0	0	0	0	zero	0.5	0.5	0.5	3	3	7.5	not AD	III	criteria not met	III	14	3	Parkinson's disease; Dementia (history); Cerebral amyloid angiopathy; Argyrophilic grains with glial tauopathy, amygdala	0.299822	70.1712	22.5326	0.123049	6.80251e+06	685710	15.1359	80.5	195.93	0.132113	855.935
ND	Female	White	99	e3/3	3.5	16	0	23.3	29	8	no	no	no	yes	no	no	no	no	0	0	0	0	0	0	zero	0	0.5	0	2	1	3.5	not AD	III	criteria not met	0	NA	NA	Control; Cerebral white matter rarefaction; Old lacunar-sized cortical infarct, left postcentral gyrus; Old microscopic cortical infarcts, left superior frontal gyrus (1); left superior parietal lobule (1); left lateral occipital lobe (2); Microscopic foci (4) cerebellar cortical sclerosis; Neurofibrillary tangles, mesial temporal lobe	0.235832	347.933	97.7645	0.221145	8.51105e+06	711731	17.4369	61.8191	184.464	0.167301	1340.46
AD	Male	White	85	e3/3	3	12	0	24.27	23	1	no	no	no	yes	no	yes	no	no	3	3	3	3	3	15	frequent	3	3	3	3	3	15	definite AD	VI	high	0	7	7	Alzheimer's disease; Cerebral white matter rarefaction; Old microscopic infarct, left putamen	0.253985	182.197	50.2842	0.0989702	3.7753e+06	562312	40.1538	67.364	144.478	0.0592367	692.78
AD	Female	White	60	e3/3	5	NA	0	20.04	18	NA		no	no	yes	no	no	no	no	3	3	3	3	3	15	frequent	3	3	3	3	3	15	definite AD	VI	high	0	9	9	Alzheimer's disease; Severe cerebral white matter rarefaction	0.360704	606.636	10.4754	0.0948971	5.94315e+06	895598	20.911	73.1736	137.836	0.0981391	2680.4
PD-dem	Female	White	87	e3/3	3	12	0	29.64	13	57	yes	no	no	yes	no	no	no	no	1	1	0.5	0	0	2.5	frequent	0	0	0	0.5	0	0.5	definite AD	II	low	IV	21	18	Parkinson's disease; Dementia (history); Microscopic changes of Alzheimer's disease, insufficient for diagnosis; Cerebral white matter rarefaction; Old microscopic infarcts, putamen (2) and globus pallidus (2); Hyperostosis frontalis interna	2.57076	88.7231	60.8433	0.46549	7.60377e+06	719708	25.288	65.9861	119.515	0.149971	729.666
ND	Male	White	80	e2/2	3.5	12	0	26.58	NA	NA		no	no	no	no	no	no	no	0	1.5	0.5	0	2.5	4.5	sparse	0	0.5	0	2.5	2	5	not AD	III	criteria not met	0	NA	NA	Control; Brain normal for age; Microscopic features of Alzheimer's disease, insufficient for diagnosis	0.248531	96.5776	31.9213	0.113803	3.13549e+06	708608	3.12616	63.6822	143.156	0.086006	3381.76
AD	Female	White	68	e3/3	4.16	NA	NA	17.61	0	NA		no	no	yes	no	yes	no	no	3	3	3	3	3	15	frequent	3	3	3	3	3	15	definite AD	VI	high	0	8	8	Alzheimer's disease; Cerebral white matter rarefaction, parietal lobe	0.231426	594.466	10.2602	0.0815569	5.45232e+06	739982	3.58879	69.8631	129.282	0.0874543	1237.21
ND	Male	White	61	e3/3	2.33	NA	0	19.91	NA	NA		no	no	no	no	yes	no	no	0.5	0	0	0	0	0.5	sparse	0	0	0	0.5	0	0.5	not AD	I	criteria not met	0	NA	NA	Control; Cerebral amyloid angiopathy; Mineralization of blood vessels, globus pallidus; Metastatic carcinoma, scalp and adjacent epidural space **Hepatitis B surface and core antibody positive!! Okay to keep frozen tissue but warn users!**	0.285204	102.719	69.2602	0.202439	3.73398e+06	614787	33.6642	70.3761	95.4458	0.0961368	1073.16
ND	Female	White	59	e3/3	3.15	19	0	24.76	NA	NA		no	no	yes	no	no	no	no	0	1	0	0	0.5	1.5	zero	0	0	0	0.5	0	0.5	not AD	I	criteria not met	0	NA	NA	Normal brain (control); Sparse diffuse amyloid plaques, temporal and occipital lobes	0.320221	315.133	43.0185	0.0680242	3.82554e+06	1.12639e+06	11.6362	69.9855	120.79	0.0657889	702.27
ND	Female	White	95	e3/3	2.5	13	0	24.13	28	8	no	no	no	yes	no	yes	no	no	0	0	0	0	0	0	zero	0	0.5	0	3	3	6.5	not AD	III	criteria not met	0	NA	NA	Control; Cerebral white matter rarefaction; Moderate to marked Purkinje cell loss, cerebellum; Mild cerebral amyloid angiopathy	0.251217	26.8108	82.6731	0.471928	5.08609e+06	805119	26.6025	64.197	96.582	0.164234	1282.83
PD-MCI	Male	White	75	e3/3	2.33	16	0	18.33	NA	17	yes	no	no	yes	no	no	yes	no	0	0	0	0	0	0	zero	0	0	0	2.5	1	3.5	not AD	II	criteria not met	IV	20	NA	Parkinson's disease; Cerebellar cortical sclerosis (5 microscopic foci) **Hep B core and surface Ab positive!! Okay to keep frozen tissue but warn users!**	0.370302	152.383	12.123	0.175143	2.46914e+06	731176	8.95134	80.056	102.524	0.0795057	794.659
PD-dem	Male	White	78	e2/2	3.16	16	0	16.37	24	51	yes	no	yes	no	no	yes	no	no	0	0	0	0	0	0	zero	0	0.5	0	3	3	6.5	not AD	IV	criteria not met	III	19	10	Parkinson's disease; Dementia (history); Etat crible, putamen; Neurofibrillary tangles and argyrophilic grains, mesial temporal lobe; Old cortical microscopic infarct, lateral occipital lobe	0.250383	105.464	8.06984	0.0792893	5.93881e+06	817149	4.57743	73.9578	110.308	0.0990195	898.709
PD	Female	White	84	e3/3	5	18	0	19.53	NA	28	yes	no	no	no	no	no	no	no	0	0	0	0	0	0	zero	0	0.5	0	3	2	5.5	not AD	IV	criteria not met	III	20	NA	Parkinson's disease; Neurofibrillary tangles, mesial temporal lobe; Focal acute ischemic changes, frontal lobe and striatum	0.316516	99.2	30.1045	0.314772	3.49919e+06	504115	21.5532	59.0511	95.1481	0.0943072	1040.47
ND	Male	White	93	e3/3	3	17	0	23.69	30	13	no	no	no	yes	no	no	no	no	0	0	0	0	0	0	zero	0	0	0	0.5	0.5	1	not AD	I	not AD	0	NA	NA	Control; Normal aging changes; Cerebral white matter rarefaction	0.238985	72.9343	56.9205	0.193698	6.27049e+06	768651	18.2234	78.5872	107.936	0.20896	1125.28
ND	Male	White	79	e3/3	3	17	0	23.28	29	3	no	no	no	yes	no	no	no	no	0	0	0	0	0	0	zero	0	0	0	1.5	1	2.5	not AD	II	not AD	0	NA	NA	Control; Normal aging changes; Cerebral white matter rarefaction; Old microscopic infarct, left claustrum region	0.264634	412.473	12.6924	0.0996403	4.58864e+06	772663	7.11042	86.6653	120.405	0.0812798	665.885
ND	Male	White	74	e2/3	3.25	NA	0	NA	NA	NA		no	no	no	no	no	no	no	0	0	0	0	0	0	zero	0	0	0	1	1	2	not AD	I	criteria not met	0	NA	NA	Control; Normal aging changes only	0.25873	294.165	14.2918	0.280305	4.58615e+06	795100	18.299	69.5772	102.887	0.110427	1056.63
PD-MCI	Male	White	85	e3/4	2.75	NA	NA	55.8	NA	NA		no	yes	yes	no	no	yes	no	0	0	0	0	0	0	zero	0	0	0	3	2.5	5.5	Criteria not met	IV	Criteria not met	IV	11	NA	Parkinson's disease; Cerebral white matter rarefaction, Neurofibrillary tangles and argyrophilic grains, mesial temporal lobe; Old lacunar-sized infarct, left lateral occipital cortex	0.268061	135.79	3.10255	0.094613	4.60396e+06	948851	14.1612	86.1611	137.469	0.0934156	411.347
PD-MCI	Female	White	80	e3/4	3.25	15	0	17.73	27	12	yes	no	no	yes	no	yes	yes	no	3	3	3	1	1	11	frequent	0	1	0	3	3	7	possible AD	IV	Criteria not met	IV	7	NA	Parkinson's disease; Microscopic changes of Alzheimer's disease, insufficient for diagnosis; Argyrophilic grains and non-specific glial tauopathy, mesial temporal lobe; Old microscopic infarct, putamen; Microscopic focus of metastatic carcinoma, hippocampus	0.350733	90.3462	14.9105	0.0833884	4.32085e+06	672007	8.37393	68.0029	111.516	0.0998445	600.665
PD	Female	White	92	e3/4	3.67	18	0	21.7	27	39	no	no	yes	yes	no	yes	no	no	3	3	3	1	2	12	frequent	0	0.5	0	3	3	6.5	possible AD	IV	Criteria not met	IIb	10	NA	Parkinson's disease; Microscopic changes of Alzheimer's disease, insufficient for diagnosis; Cerebral white matter rarefaction; Old microscopic cortical infarcts, left middle frontal gyrus (2) and cerebellar cortex (2); Argyrophilic grains, mesial temporal lobe	3.59983	215.471	52.0031	0.221177	7.85244e+06	594132	36.3085	63.6412	152.208	0.16343	730.397
AD	Male	White	89	e2/3	2.2	12	0	23.75	21	9	no	no	yes	no	no	yes	no	no	3	3	3	1	2.5	12.5	frequent	1.5	1.5	1	3	3	10	definite AD	V	high	0	11	11	Alzheimer's disease; Argyrophilic grains and non-specific glial tauopathy, mesial temporal lobe	0.236519	138.435	8.46538	0.35162	4.05751e+06	724651	19.246	70.8679	165.658	0.159185	1039.64
AD	Female	White	93	e3/3	2.83	12	0	18.99	19	NA		no	no	yes	no	yes	no	no	3	3	3	3	3	15	frequent	0.5	3	2	3	3	11.5	definite AD	V	high	0	6	6	Alzheimer's disease; Old microscopic cortical infarct, left middle frontal gyrus	0.266984	297.809	63.3488	0.215788	3.98891e+06	741686	17.6825	83.216	136.74	0.126544	636.77
AD	Male	White	64	e3/3	2.33	16	0	20.07	1	NA		no	no	no	no	yes	no	no	3	3	3	2.5	3	14.5	frequent	3	3	3	3	3	15	definite AD	VI	high	0	9	9	Alzheimer's disease	0.239536	51.5277	17.0341	0.182994	3.33342e+06	506720	20.9473	63.7031	140.606	0.0650885	785.231
PD	Female	White	76	e3/3	3.5	12	0	16.23	27	47.5	no	no	no	no	no	no	no	no	0.5	0.5	0.5	1	1.5	4	sparse	0	0	0	3	3	6	Criteria not met	III	Criteria not met	III	9	NA	Parkinson's disease; Neurofibrillary tangles and non-specific glial tauopathy, mesial temporal lobe	6.60863	72.4931	78.9139	0.250709	7.39683e+06	624495	11.4945	75.3731	103.956	0.0857422	700.519
AD	Male	White	83	e4/4	3	17	0	20.8	11	NA		no	no	yes	no	yes	no	no	2	3	3	1	1	10	frequent	3	3	2.5	3	3	14.5	definite AD	V	high	0	7	7	Alzheimerâ€™s disease; Severe amyloid angiopathy, cerebral and cerebellar cortex; Cerebral white matter rarefaction, occipital lobe; Old microscopic hemorrhagic and non-hemorrhagic cortical infarcts (3), left superior frontal gyrus and inferior parietal lobule; Acute microscopic cortical hemorrhages (2), left middle temporal gyrus and superior parietal lobule; Microscopic changes of TDP-43 protei…	0.259142	131.84	22.3584	0.315797	2.34403e+06	491175	3.97545	66.3391	105.767	0.0792487	415.794
PD-dem	Male	White	80	e2/3	2.42	13	0	25.64	19	40	no	no	no	no	no	no	no	no	0	0	0	0	0	0	zero	0	0.5	0	2.5	2	5	Criteria not met	IV	Criteria not met	III	17	3	Parkinson's disease; Dementia (history); Neurofibrillary tangles and non-specific glial tauopathy, mesial temporal lobe; Status post bilateral subthalamic nucleus deep brain stimulator placement	1.10218	249.908	75.1944	0.236096	4.48527e+06	435652	8.2507	43.2866	76.4693	0.139576	425.579
AD	Male	White	82	e3/3	2.95	18	0	18.67	19	NA		no	no	yes	no	yes	no	no	3	3	3	2.5	3	14.5	frequent	3	3	3	3	3	15	definite AD	V	high	0	8	8	Alzheimer's disease; Cerebral white matter rarefaction	1.44868	43.3162	65.6794	0.245689	5.63417e+06	489409	12.2832	59.7516	121.02	0.227062	1318.14
PD-MCI	Male	White	89	e3/3	2.58	12	0	20.97	22	14	no	no	no	no	no	no	yes	no	0	0	0	0	0	0	zero	0	0.5	0	3	2.5	6	Criteria not met	III	Criteria not met	III	6	NA	Parkinson's disease; Mild cognitive impairment (history); Neurofibrillary tangles, mesial temporal lobe; moderate to marked Purkinje cell loss, superior vermis of cerebellum	0.252628	223.752	50.0199	0.33487	4.19531e+06	488003	27.9314	66.8266	115.906	0.197466	374.329
PD	Male	White	78	e3/3	2.75	20	0	21.03	NA	NA		no	no	no	no	no	no	no	0.5	0	0.5	0	0	1	sparse	0	0	0	1.5	1	2.5	Criteria not met	II	Criteria not met	III	8	NA	Parkinson's disease	0.300905	207.023	7.70817	0.0659089	5.89989e+06	1077959	14.6168	79.3694	113.943	0.0766334	468.147
AD	Female	White	86	e3/3	2.52	15	0	25.48	23	NA		no	no	yes	no	yes	no	no	3	3	3	2.5	3	14.5	frequent	3	3	3	3	3	15	definite AD	V	high	0	4	4	Alzheimer's disease; Cerebral white matter rarefaction; Old microscopic infarct, left basal pons; Microscopic focus of acute ischemia, left head of caudate nucleus	0.236368	67.5547	32.3416	0.249137	5.04764e+06	959454	48.0212	77.6653	133.095	0.163767	524.337
PD-dem	Male	White	85	e3/3	5.42	18	0	20.51	19	59	no	no	no	yes	no	yes	no	no	0.5	2	0.5	0	1.5	4.5	sparse	0	0.5	0	3	2.5	6	possible AD	IV	low	IV	44	2	Parkinson's disease; Dementia (history); Cerebral white matter rarefaction; Microscopic changes of Alzheimer's disease, insufficient for diagnosis; Microscopic foci of cerebellar cortical sclerosis (4); Non-specific glial tauopathy, mesial temporal lobe	0.273804	74.4026	11.2829	0.188355	3.86114e+06	687928	37.0944	70.0128	136.647	0.0706718	702.874
PD-dem	Female	White	87	e3/3	2.08	18	0	39.24	23	36	yes	no	no	no	no	no	no	no	0	0	0	0	0	0	zero	0	0.5	0	3	3	6.5	Criteria not met	IV	Criteria not met	IV	22	2	Parkinson's disease; Dementia (history); Neurofibrillary tangles, mesial temporal lobe	0.467781	457.003	9.26399	0.112388	3.94799e+06	662396	11.0138	69.9476	114.948	0.0940063	335.449
PD-dem	Male	White	79	e3/3	3.75	14	0	28.12	21	28	no	no	yes	no	no	no	no	no	0	0	0	0	0	0	zero	0	0.5	0	3	2.5	6	Criteria not met	IV	Criteria not met	III	23	3	Parkinson's disease; Dementia (history); Argyrophilic grains and non-specific glial tauopathy, mesial temporal lobe	0.256743	65.8439	14.4221	0.0551136	3.07302e+06	331677	7.62129	46.8683	136.526	0.0561173	331.955
ND	Female	White	88	e3/4	1.25	14	0	21.48	29	6	no	no	no	yes	no	yes	no	no	3	3	3	2	3	14	moderate	0	0.5	0	2.5	0.5	3.5	Criteria not met	II	Criteria not met	0	NA	NA	Control; Metastatic cancer, left thalamus (history of primary lung cancer); Microscopic changes of Alzheimer's disease, insufficient for diagnosis; Cerebral white matter rarefaction, parietal lobes	0.248189	398.648	16.2654	0.289608	2.47909e+06	800559	14.087	72.7866	119.577	0.130567	988.038
PD-dem	Male	White	83	e3/4	3.75	20	0	25.07	22	37	no	no	no	yes	no	yes	no	no	0.5	0.5	0.5	0	0	1.5	sparse	0	1	0	3	3	7	possible AD	IV	low	IV	15	1	Parkinson's disease, Dementia (history); Cerebral white matter rarefaction; Microscopic changes of Alzheimer's disease, insufficient for diagnosis; Microscopic focus of cerebellar cortical sclerosis	0.307322	254.771	48.9875	0.132052	4.38156e+06	804172	9.43502	71.8236	129.012	0.0523203	533.231
AD	Female	White	89	e3/3	2.7	16	0	25.62	11	20	no	no	no	yes	no	yes	no	no	3	3	3	3	3	15	frequent	3	3	3	3	3	15	definite AD	VI	high	0	2	2	Alzheimer's disease; Cerebral white matter rarefaction	0.271677	144.17	20.723	0.0637039	5.43357e+06	715530	7.12956	84.4756	141.919	0.0962841	709.123
PD-dem	Male	White	86	e3/3	3	17	0	24.21	17	68	yes	no	no	no	no	no	no	no	0	0	0	0	0	0	zero	0.5	0.5	0	3	3	7	Criteria not met	III	Criteria not met	IV	6	1	Parkinson's disease; Dementia (clinical history)	0.317656	723.206	13.7764	0.0947326	5.23295e+06	928620	3.70892	66.7955	142.832	0.0861714	2286.13
PD-dem	Male	White	74	e3/3	3.42	16	0	15.88	20	66	no	no	no	yes	no	no	no	no	1	1	0	0	0.5	2.5	moderate	0	0	0	2.5	1.5	4	probable AD	II	low	III	29	1	Parkinson's disease; Dementia (history); Cerebral white matter rarefaction; Microscopic changes of Alzheimer's disease, insufficient for diagnosis	0.244561	195.714	7.81808	0.10762	7.37784e+06	850964	14.5174	81.6694	121.249	0.107522	817.611
PD-dem	Male	White	69	e3/3	3.37	20	0	29.61	24	45	no	no	no	no	no	no	no	no	2.5	3	1.5	0	2.5	9.5	sparse	0	0	0	1.5	0.5	2	possible AD	II	low	IV	15	4	Parkinson's disease; Dementia (history); Microscopic changes of Alzheimer's disease, insufficient for diagnosis	0.228157	140.126	9.08154	0.18485	1.94353e+06	568677	7.47971	78.538	120.048	0.0540388	805.099
AD	Male	White	63	e3/4	5.17	16	0	19.93	14	NA		no	no	yes	no	yes	no	no	3	3	3	2.5	3	14.5	frequent	3	3	3	3	3	15	definite AD	VI	high	0	10	10	Alzheimer's disease; Moderate cerebral white matter rarefaction, frontal lobe; Seizure disorder (history)	0.23374	79.249	13.9402	0.0751358	3.52573e+06	997897	6.5457	71.78	136.628	0.063693	611.259
PD-dem	Female	White	70	e3/3	4.42	14	0	27.74	27	48	no	no	yes	no	no	no	no	no	0.5	0.5	0.5	0	0	1.5	sparse	0	0	0	0.5	0.5	1	Criteria not met	I	low	III	13	5	Parkinson's disease; Dementia (history); Argyrophilic grains, mesial temporal lobe; Subacute microscopic cortical infarct, left superior parietal lobule; Lacunar-sized old cystic infarct, left cerebellar hemispheric cortex	0.270526	128.887	11.8059	0.0978516	3.09832e+06	665536	5.64521	74.7259	165.84	0.0770954	847.55
PD-dem	Male	White	76	e2/3	3.37	20	0	25.72	20	31	yes	no	no	no	no	no	no	no	0	0	0	0	0	0	zero	0	0.5	0	2.5	2.5	5.5	Criteria not met	IV	Criteria not met	III	12	5	Parkinson's disease; Dementia (history); Neurofibrillary tangles, mesial temporal lobe; Subacute subdural hematoma, right frontotemporoparietal region	0.351968	606.526	22.3833	0.0828124	5.0456e+06	750180	5.31342	81.5974	138.892	0.0811601	826.703
PD	Male	White	80	e3/3	2.83	17	0	19.11	27	11	yes	no	yes	yes	no	no	no	no	0	0	0	0	0	0	zero	0	0.5	0	2	1.5	4	Criteria not met	III	Criteria not met	III	10	NA	Parkinson's disease; Cerebral white matter rarefaction, frontal lobe; Argyrophilic grains, hippocampus	0.351826	33.003	34.2493	0.550234	4.18089e+06	833006	22.2178	64.2149	92.4098	0.0866231	885.157
AD	Male	White	74	e3/4	2.58	18	0	25.86	14	2	no	no	no	no	no	yes	no	no	3	3	3	2	3	14	frequent	2	3	3	3	3	14	definite AD	VI	high	0	4	4	Alzheimer's disease; Moderate to marked Purkinje cell loss, superior vermis of cerebellum	0.228948	267.031	49.2321	0.233216	3.73976e+06	555139	20.4799	68.8249	92.4332	0.0891673	472.235
PD-dem	Male	White	81	e3/3	3.62	12	0	22.66	NA	NA		no	yes	yes	no	no	no	no	0	0	0	0	0	0	zero	0	0.5	0	1.5	1	3	Criteria not met	III	Criteria not met	III	23	6	Parkinson's disease; Dementia (history); Cerebral white matter rarefaction; Argyrophilic grains with non-specific glial tauopathy, mesial temporal lobe	0.394112	631.873	106.142	0.171836	2.99666e+06	832594	10.3196	79.7362	151.185	0.161224	1104.26
PD	Male	White	83	e4/4	3	18	0	27.72	29	39.5	no	no	no	yes	no	no	no	no	0	0	0	0	0	0	zero	0	1.5	0	3	2.5	7	Criteria not met	IV	Criteria not met	IIa	13	NA	Parkinson's disease	0.228902	217.104	118.254	0.277285	4.74531e+06	854553	16.9801	74.0203	143.258	0.0776595	465.238
PD	Male	White	90	e3/3	2.25	19	0	16.47	29	8	no	no	yes	no	no	yes	no	no	2	2	1.5	1	2	8.5	frequent	0	0.5	0	2.5	1.5	4.5	possible AD	IV	Criteria not met	III	2	NA	Parkinson's disease; Microscopic changes of Alzheimer's disease; Argyrophilic grains and non-specific glial tauopathy, mesial temporal lobe	0.266163	156.593	44.948	0.183317	3.42856e+06	664406	7.50212	77.8566	135.521	0.0909312	869.811
AD	Male	White	85	e3/4	3.58	16	0	28.34	16	15	no	no	no	yes	no	no	no	no	3	3	3	2	2.5	13.5	frequent	1.5	3	2.5	3	3	13	definite AD	VI	high	0	14	14	Alzheimer's disease; Old microscopic infarcts (4), left caudate nucleus and putamen; Non-specific glial tauopathy, mesial temporal lobe; Status post ventriculoperitoneal shunt placement (history of normal pressure hydrocephalus)	0.275132	703.872	7.9699	0.0778011	6.92208e+06	922560	7.83906	81.825	138.125	0.108165	994.706
AD	Female	White	76	e3/3	3.08	12	0	24.41	6	1	no	no	no	yes	no	yes	no	no	3	3	3	3	3	15	frequent	3	3	3	3	3	15	definite AD	V	high	0	7	7	Alzheimer's disease; Cerebral white matter rarefaction; Severe amyloid angiopathy	0.2639	87.7582	9.37567	0.131203	5.29833e+06	662230	20.369	71.7324	113.381	0.0974265	1654.95
ND	Male	White	73		4.12	11	0	23.66	NA	NA		no	no	no	no	no	no	no	0	0	0	0	0	0	zero	0	0	0	1.5	0.75	2.25	Criteria not met	II	Criteria not met	0	NA	NA	Control; Neurofibrillary tangles, entorhinal cortex and hippocampus	0.250599	141.831	42.6499	0.178344	5.15504e+06	702802	12.8821	75.8299	114.687	0.09946	306.236
AD	Male	White	80	e4/4	3	18	0	26.22	27	10	no	no	no	yes	no	yes	no	no	3	3	3	2	3	14	frequent	1.5	3	1.5	3	3	12	definite AD	VI	high	0	20	20	Alzheimer's disease; Severe amyloid angiopathy; Cerebral white matter rarefaction; Old lacunar infarct, left putamen	0.217541	49.4937	15.1191	0.249006	4.29796e+06	870671	12.1414	80.2683	128.162	0.126533	362.676
PD-MCI	Female	White	88	e3/3	4	16	NA	16.35	27	45	no	no	no	yes	no	no	yes	no	0	0.5	0	0	0	0.5	zero	0	1	0	3	2.5	6.5	Criteria not met	IV	Criteria not met	IV	16	NA	Parkinson's disease; Neurofibrillary tangles and argyrophilic grains, mesial temporal lobe; Cerebral white matter rarefaction; History of mild cognitive impairment	3.95107	123.021	23.8765	0.151058	1.13292e+07	1.2642e+06	31.2926	86.564	105.953	0.118999	1079.27
AD	Female	White	85	e3/4	3.11	14	0	16.55	22	2	no	no	no	no	no	yes	no	no	3	3	3	1.5	1.5	12	frequent	1	2.5	2	3	3	11.5	definite AD	V	high	0	8	8	Alzheimer's disease; Old microscopic infarct, left thalamus; Seizure disorder (history)	0.247133	76.3063	17.7056	0.141401	4.41445e+06	874845	20.6458	77.7373	116.843	0.0842335	1244.05
ND	Female	White	75	e3/3	2.5	17	0	22.66	28	5	no	no	no	no	no	no	no	no	0	0	0	0	0	0	zero	0	0	0	1.5	1	2.5	Criteria not met	II	Criteria not met	0	NA	NA	Control; Normal aging changes only	0.270357	143.176	35.886	0.0635849	4.71873e+06	669589	4.23362	67.9411	174.486	0.0635968	848.509
PD-MCI	Female	White	80	e3/3	3.47	12	0	29.3	19	12	no	no	no	yes	no	yes	yes	no	3	3	3	1	3	13	frequent	0	0.5	0	3	1.5	5	possible AD	III	Criteria not met	IV	12	NA	Parkinson's disease; Mild cognitive impairment (history); Microscopic changes of Alzheimer's disease, insufficient for diagnosis; Cerebral white matter rarefaction; Acute ischemic neuronal changes, hippocampal CA1 region and dentate nucleus of cerebellum	0.277003	208.87	4.53001	0.104297	6.82953e+06	1.11369e+06	30.6971	75.9053	110.814	0.0720555	1181.03
AD	Female	White	92	e3/4	3.73	12	0	23	7	NA		no	no	yes	no	yes	no	no	3	3	3	3	3	15	frequent	3	3	3	3	3	15	definite AD	VI	high	0	17	17	Alzheimer's disease; Cerebral white matter rarefaction	0.262291	203.333	28.0938	0.123373	9.73248e+06	899335	38.7648	79.9249	111.071	0.0931713	1643.72
AD	Female	White	85	e3/3	3.42	16	0	34.49	2	22	no	no	no	yes	no	yes	no	no	3	3	3	2.5	2.5	14	frequent	3	3	3	3	3	15	definite AD	VI	high	0	8	8	Alzheimer's disease; Cerebral white matter rarefaction	0.284875	285.515	31.0188	0.0745728	5.1587e+06	505173	30.0343	65.914	109.645	0.0469747	715.057
AD	Male	White	77	e3/4	3.62	14	0	25.57	10	9	no	no	no	yes	no	yes	no	no	3	3	3	3	3	15	frequent	3	3	3	3	3	15	definite AD	VI	high	0	12	12	Alzheimer's disease; Cerebral white matter rarefaction; Moderate Purkinje cell loss, cerebellum	0.248327	84.6559	36.8643	0.152311	6.80879e+06	871204	12.8852	89.056	132.143	0.132581	1220.45
PD-MCI	Male	White	78	e3/3	3.7	12	0	22.96	25	40	no	no	no	no	no	yes	yes	no	3	3	3	2	2.5	13.5	frequent	0	1	0	3	2	6	possible AD	IV	Criteria not met	IV	13	NA	Parkinson's disease; Mild cognitive impairment (clinical history); Microscopic changes of Alzheimer's disease, insufficient for diagnosis	0.294415	71.0019	58.3378	0.224781	6.27338e+06	849182	20.8817	75.5738	91.88	0.165298	667.965
AD	Male	White	85	e3/4	3.5	14	0	27.65	17	NA		no	no	yes	no	yes	no	no	3	3	3	2	3	14	frequent	2.5	3	3	3	3	14.5	definite AD	V	high	0	11	11	Alzheimer's disease; Cerebral white matter rarefaction; Old microscopic infarct, left hippocampus	0.244142	94.9506	17.8271	0.111064	8.24635e+06	678446	11.0188	73.7384	170.169	0.112517	1203.54
AD	Male	White	80	e3/4	4.23	12	0	25.47	17	NA		no	no	no	no	yes	no	no	3	3	3	2.5	3	14.5	frequent	3	3	3	3	3	15	definite AD	V	high	0	12	12	Alzheimer's disease; Bilateral subdural hematoma	0.292831	415.837	7.24866	0.14408	5.18017e+06	675275	23.2587	55.857	123.972	0.072921	2331.82
AD	Male	White	82	e2/4	3.98	14	0	24.66	21	NA		no	yes	no	no	yes	no	no	3	3	3	1.5	3	13.5	frequent	1	3	1	3	2	10	definite AD	V	high	0	4	4	Alzheimer's disease; Argyrophilic grains, mesial temporal lobe	0.247645	104.726	50.78	0.152527	6.25952e+06	723628	6.00366	69.5599	145.355	0.112315	1352.54
PD-dem	Male	White	82	e2/3	4.25	15	0	20.73	14	58	no	no	no	no	no	no	no	no	0	0	0	0	0	0	zero	0	0.5	0	2.5	2	5	Criteria not met	III	Criteria not met	IV	22	7	Parkinson's disease; Dementia (history); Arteriovenous malformation, left convexity leptomeninges and cortex, 2 x 2 x 1.5 cm; Mineralization of blood vessels, globus pallidus, dentate gyrus and dentate nucleus of cerebellum	0.252294	137.161	6.30677	0.144546	5.33686e+06	934361	7.77666	75.0904	105.868	0.100795	1291.1
ND	Male	White	87	e2/3	3.55	16	0	20.18	28	0	no	no	no	yes	no	yes	no	no	0	0	0	0	0	0	sparse	0	0	0	2	2.5	4.5	Criteria not met	III	Criteria not met	0	NA	NA	Control; Small subacute cortical infarct, left lateral occipital lobe (1 cc); Microscopic subacute cortical infarcts, left superior parietal lobule and left middle frontal gyrus; Cerebral white matter rarefaction, parietal lobe; Neurofibrillary tangles and non-specific glial tauopathy, mesial temporal lobe; Single microscopic focus of cerebellar cortical sclerosis; Arachnoid cyst, right frontal c…	0.255273	55.064	18.0048	0.132453	3.8266e+06	1.07979e+06	25.0943	75.4997	110.412	0.0758481	366.025
PD-MCI	Female	White	76	e3/3	2.18	10	0	25.26	21	28	no	no	yes	no	no	no	yes	no	0	0	0	0	0	0	zero	0	0.5	0	2	1.5	4	Criteria not met	IV	Criteria not met	III	9	NA	Parkinson's disease; Mild cognitive impairment (clinical history); Neurofibrillary tangles, argyrophilic grains and non-specific glial tauopathy, mesial temporal lobe; Small old infarct, right inferior parietal lobule; Old microscopic infarcts, cerebral cortex (3); Microscopic foci of cerebellar cortical sclerosis (7)	0.227304	361.934	18.8163	0.181191	5.93729e+06	925160	21.3673	78.1242	93.3233	0.0970566	696.617
AD	Male	White	73	e3/4	4.83	12	0	25.59	7	39	no	no	no	yes	no	yes	no	no	3	3	3	2.5	3	14.5	frequent	3	3	3	3	3	15	definite AD	VI	high	0	11	11	Alzheimer's disease; Cerebral white matter rarefaction; Old microscopic infarct, left caudate nucleus	0.245338	247.224	26.5521	0.0846313	5.19519e+06	771030	23.0799	79.8992	140.678	0.0975129	579.322
PD	Female	White	88	e2/3	2.5	12	0	20.31	28	37	no	no	no	yes	no	yes	no	no	2.5	3	3	1.5	2.5	12.5	frequent	1.5	2.5	2.5	3	3	12.5	possible AD	V	Criteria not met	IV	5	NA	Parkinson's disease; Microscopic changes of Alzheimer's disease, insufficient for diagnosis; Cerebral white matter rarefaction; Microscopic foci of cortical sclerosis (2), cerebellum	0.217045	33.0423	44.4768	0.367212	6.7489e+06	859502	14.9869	70.1382	78.5305	0.162729	629.239
AD	Female	White	81	e3/4	3.85	18	0	22.66	23	7	no	no	no	yes	no	yes	no	no	3	3	3	2.5	3	14.5	frequent	3	3	3	3	3	15	definite AD	VI	high	0	10	10	Alzheimer's disease; Cerebral white matter rarefaction **Hep B core and surface antibody reactive- immune due to natural infection. Warn users but okay to keep frozen unfixed tissues and fluids!!	0.295021	351.348	8.01745	0.0685017	5.42865e+06	493336	2.08314	68.8505	179.893	0.10468	1703.74
PD-dem	Female	White	72	e2/3	3.58	16	0	22.02	23	72	no	no	no	no	no	no	no	no	2	2.5	2	1	2.5	10	moderate	0	0	0	2	0	2	probable AD	II	low	IV	18	4	Parkinson's disease; Dementia (history); Microscopic changes of Alzheimer's disease, insufficient for diagnosis; Status post bilateral placement of deep brain stimulating electrodes into globus pallidus	0.254905	144.53	8.11661	0.0841195	6.35952e+06	1.17277e+06	4.88734	85.91	126.961	0.0996933	1308.87
AD	Male	White	83	e3/4	4	15	0	25.19	14	10	no	no	no	yes	no	yes	no	no	3	3	3	2	3	14	frequent	2	3	2	3	3	13	definite AD	V	high	0	8	8	Alzheimer's disease; Cerebral white matter rarefaction, frontal lobe	0.262396	471.981	42.4429	0.234252	5.16516e+06	1.21639e+06	8.45499	85.2243	82.8317	0.109703	644.896
PD-dem	Male	White	79		5.07	16	NA	25.88	NA	20	yes	no	no	no	no	no	no	no	0	0	0	0	0	0	zero	0.5	2	0	3	3	8.5	Criteria not met	IV	Criteria not met	IV	13	6	Parkinson's disease; Dementia (history); Non-specific glial tauopathy, mesial temporal lobe	0.264714	147.517	9.54732	0.0844144	5.85737e+06	1.11358e+06	35.1115	86.1154	100.798	0.08074	855.685
AD	Male	White	80	e3/4	3.83	14	0	24.34	25	2	no	no	no	no	no	yes	no	no	3	3	3	3	3	15	frequent	1.5	2	1.5	3	3	11	definite AD	V	high	0	19	1	Alzheimer's disease; Neuroaxonal spheroids and hemosiderin-laden macrophages, left globus pallidus NAV4-02 study 02-11-011; ADNI #129-S-1246.	0.250543	40.476	7.93432	0.126635	4.40455e+06	841829	6.1077	86.2881	129.794	0.0607096	584.708
AD	Female	White	83	e3/3	3.62	12	0	25.82	17	60	no	no	no	yes	no	yes	no	no	3	3	3	2	2	13	frequent	2	3	2.5	3	3	13.5	definite AD	V	high	0	10	10	Alzheimer's disease; Cerebral white matter rarefaction	0.25567	130.542	8.33259	0.154262	2.76869e+06	568197	4.61882	66.0374	78.479	0.083882	673.172
AD	Female	White	84	e3/3	3.33	13	0	26.86	24	59	no	no	yes	yes	no	yes	no	no	3	3	3	3	3	15	frequent	0.5	2.5	2	3	3	11	definite AD	VI	high	0	1	1	Alzheimer's disease; Parkinsonism (history); Cerebral white matter rarefaction; Argyrophilic grains and non-specific glial tauopathy, mesial temporal lobe; Microscopic foci of cerebellar cortical sclerosis (5)	0.2639	320.494	16.1143	0.0930994	4.31682e+06	812768	10.4259	73.3435	131.539	0.0614157	624.781
ND	Female	White	82	e2/3	2.07	12	0	19.81	29	1	no	no	no	no	no	yes	no	no	0	1	0	0	0	1	sparse	0	0	0	1	0.5	1.5	Criteria not met	I	Criteria not met	0	NA	NA	Control (history); Moderate to severe amyloid angiopathy, cerebral cortex; Microscopic changes of Alzheimer's disease, insufficient for diagnosis; Old microscopic infarct, frontal cortex; Acute cortical microscopic infarct, precentral gyrus; Moderate to marked Purkinje cell loss, superior vermis of cerebellum	0.268198	95.609	59.2372	0.404493	6.11106e+06	1.03749e+06	26.4259	72.7654	136.658	0.185186	419.078
PD-dem	Male	White	85	e2/4	3.97	18	0	35.68	23	40	no	no	no	no	no	no	no	no	0	0	0	0	0	0	zero	0	0.5	0	2.5	2	5	Criteria not met	III	Criteria not met	III	14	2	Parkinson's disease; Dementia (history); Bilateral old traumatic hemorrhagic contusions of temporal lobes, orbital surfaces of frontal lobes and right frontal pole; Non-specific glial tauopathy, mesial temporal lobe	1.82201	176.483	40.0378	0.187883	7.89805e+06	996512	31.8827	84.5701	122.99	0.144029	594.978
ND	Male	White	82	e3/3	3.33	17	0	30.77	30	NA		no	no	no	no	no	no	no	0	0	0	0	0	0	zero	0	0.5	0	1.5	1	3	Criteria not met	II	Criteria not met	0	NA	NA	Control (history); Neurofibrillary tangles, entorhinal area and hippocampus	0.244644	254.962	13.7076	0.0994775	2.52267e+06	668087	23.273	63.7393	149.462	0.0399064	315.58
PD-MCI	Male	White	79	e3/3	2.5	19	0	NA	29	30	yes	no	no	yes	no	no	yes	no	3	3	2.5	1.5	3	13	frequent	0	0	0	1.5	0.5	2	possible AD	I	low	IV	14	NA	Parkinson's disease; Microscopic changes of Alzheimer's disease, insufficient for diagnosis; Status post bilateral globus pallidus deep brain stimulator placement; Old cystic infarction or contusion, right medial occipitotemporal gyrus	0.236553	346.254	35.1916	0.341634	3.32627e+06	891325	18.0466	74.4574	104.339	0.108385	908.377
PD-MCI	Male	White	73	e3/4	5.87	12	0	29.65	28	NA		no	yes	yes	no	yes	yes	no	2.5	1.5	1	0	1.5	6.5	frequent	0.5	1.5	0	3	2	7	possible AD	IV	Criteria not met	IV	5	NA	Parkinson's disease; Microscopic changes of Alzheimer's disease, insufficient for diagnosis; Cerebral white matter rarefaction; Old lacunar infarct, right putamen; Argyrophilic grains, mesial temporal lobe; Non-specific glial tauopathy, cerebral cortex and mesial temporal lobe	2.49565	49.9441	46.4552	0.127964	8.90991e+06	778106	12.4898	89.7797	147.707	0.159913	1654.8
ND	Female	White	93	e3/3	2.92	10	0	18.77	29	7	no	no	no	yes	no	yes	no	no	3	3	3	1.5	3	13.5	moderate	0	1	0	2	1	4	possible AD	III	Criteria not met	0	NA	NA	Control (history); Microscopic changes of Alzheimer's disease, insufficient for diagnosis; Cerebral white matter rarefaction; Non-specific glial tauopathy, mesial temporal lobe	0.235093	27.2777	40.1852	0.273022	4.63169e+06	602765	20.7226	61.4216	88.1075	0.102285	559.792
AD	Male	White	81	e3/3	3.08	16	0	25.43	25	NA		no	no	yes	no	yes	no	no	3	3	3	2	3	14	frequent	3	3	2.5	3	3	14.5	definite AD	VI	high	0	2	2	Alzheimer's disease; Cerebral white matter rarefaction; Focally marked subpial gliosis, left temporal pole	0.269102	168.331	19.647	0.124212	5.1462e+06	747327	8.90058	75.0826	107.257	0.088679	1464.85
PD-MCI	Male	White	81	e3/3	2.38	16	0	23.09	26	50	no	no	no	no	no	no	yes	no	3	3	3	2	2.5	13.5	frequent	0.5	0.5	0	2.5	2	5.5	possible AD	IV	Criteria not met	IV	14	NA	Parkinson's disease; Microscopic changes of Alzheimer's disease, insufficient for diagnosis; Mild cognitive impairment (history)	0.215539	77.3704	26.0649	0.351535	1.98709e+06	620263	16.0702	64.0743	84.9866	0.0832933	1149.7
ND	Male	White	83	e3/4	4.25	12	0	29.37	29	6	no	no	no	yes	no	no	no	no	1.5	1	2	0	0.5	5	moderate	0	0.5	0	2.5	1	4	possible AD	III	Criteria not met	0	NA	NA	Control; Microscopic changes of Alzheimer's disease, insufficient for diagnosis; Cerebral white matter rarefaction; Old lacunar-sized and microscopic infarcts, cerebellar cortex	0.248101	112.006	65.865	0.145313	5.43256e+06	806924	19.6869	87.06	158.483	0.135081	953.301
PD-MCI	Male	White	80	e3/3	2.6	8	0	NA	23	30	no	no	no	no	no	yes	yes	no	0	0	0	0	0	0	sparse	0	1	0	3	3	7	Criteria not met	IV	low	IV	21	NA	Parkinson's disease; Microscopic changes of Alzheimer's disease, insufficient for diagnosis; Microscopic focus of cerebellar cortical sclerosis; Mild cognitive impairment (history) **Note: Plaques seen only in occipital lobe so do not appear on our plaque total score.	0.280126	51.9688	29.2104	0.179747	3.54347e+06	1.09212e+06	13.5098	82.116	139.641	0.0980889	903.059
AD	Male	White	91	e2/4	2.97	12	0	24.44	8	20	no	no	yes	yes	no	yes	no	no	3	3	3	2.5	3	14.5	frequent	2	3	3	3	3	14	definite AD	VI	high	0	14	14	Alzheimer's disease; Cerebral white matter rarefaction; Argyrophilic grains, temporal lobe; Old cystic microscopic infarctions (2), left cerebellar hemispheric cortex NAV4-02 participant, study ID# 02-11-001	0.296603	194.267	23.4722	0.101508	4.60272e+06	684368	22.8787	77.3796	132.129	0.113627	1111.73
PD-MCI	Male	White	78	e2/3	3.3	16	0	25.47	27	49	no	no	no	no	no	no	yes	no	0	0	0	0	0	0	zero	0.5	0.5	0.5	2.5	2	6	Criteria not met	III	Criteria not met	IV	17	NA	Parkinson's disease; Old microscopic cortical infarct, left fusiform gyrus; Neurofibrillary tangles, mesial temporal lobe; Non-specific glial tauopathy, cerebral neocortex and amygdala; Status post bilateral deep brain stimulator placement, subthalamic nuclei; Choroid plexus cysts	0.255484	111.806	22.8017	0.0889126	5.47648e+06	1.16716e+06	6.52182	88.3161	87.967	0.0879019	699.56
ND	Male	White	79	e2/3	4.3	16	0	22.66	28	0	no	no	no	yes	no	no	no	no	0	0	0	0	0	0	zero	0	0	0	0.5	0.5	1	Criteria not met	II	Criteria not met	0	NA	NA	Control (history); Neurofibrillary tangles, mesial temporal lobe; Cerebral white matter rarefaction, occipital lobe	0.355781	181.813	47.0098	0.0910843	3.11626e+06	410160	14.1172	60.5802	150.789	0.0634853	796.827
PD-MCI	Male	White	70	e3/3	3.9	16	0	16.39	NA	NA		no	no	no	no	no	yes	no	3	3	3	2	2.5	13.5	frequent	0.5	0.5	0	1.5	0.5	3	possible AD	II	Criteria not met	IV	26	NA	Parkinson's disease; Cognitive disorder, NOS (history); Microscopic changes of Alzheimer's disease, insufficient for diagnosis; Status post deep brain stimulator implants, bilateral subthalamic nuclei	0.281818	582.209	8.15179	0.0926037	1.12496e+07	1.5324e+06	17.2597	81.5157	94.2136	0.074361	1587.16
PD-MCI	Male	White	92	e3/3	2.42	16	0	20.72	29	33	no	no	no	yes	no	yes	yes	no	0	0	0.5	0	0	0.5	sparse	0	1.5	0	3	2.5	7	Criteria not met	IV	Criteria not met	III	9	NA	Parkinson's disease; Mild cognitive impairment (history); Cerebral white matter rarefaction; Neurofibrillary tangles, mesial temporal lobe; Old microscopic infarcts, left subiculum and putamen; Moderate to marked Purkinje cell loss, superior vermis of cerebellum	0.242453	173.028	61.1863	0.288375	3.82115e+06	716186	10.4003	72.3649	89.9413	0.0820937	755.371
PD-dem	Male	White	83	e3/3	2.47	13	0	24.62	15	72	no	no	no	no	no	no	no	no	0	0	0	0	0	0	zero	0	1	0	2.5	2	5.5	Criteria not met	IV	Criteria not met	IV	21	2	Parkinson's disease; Dementia (history); Neurofibrillary tangles, mesial temporal lobe	0.270542	76.8821	29.1243	0.100955	4.45529e+06	685028	5.2259	75.0398	153.025	0.103372	488.216
ND	Female	White	53	e3/3	3.95	12	0	26.86	NA	NA		no	no	no	no	no	no	no	0.5	2.5	1	0	2	6	zero	0.5	0.5	0	1	0	2	Criteria not met	II	low	0	NA	NA	Control (history); Microscopic changes of Alzheimer's disease, insufficient for diagnosis	0.260777	253.165	28.6703	0.256278	8.30861e+06	1.26993e+06	35.6167	80.1783	88.8772	0.161459	442.971
AD	Female	White	59	e3/3	1.83	18	0	20.93	3	NA		no	no	yes	no	yes	no	no	3	3	3	2.5	3	14.5	frequent	3	3	3	3	3	15	definite AD	VI	high	0	13	13	Alzheimer's disease; Cerebral white matter rarefaction; Old lacunar-sized hemorrhagic infarct, left putamen	0.233063	208.446	59.5622	0.253652	4.31518e+06	665354	10.1571	73.5293	173.494	0.0947606	545.26
PD	Male	White	95	e3/3	5.23	20	0	25.85	29	19	no	no	no	yes	no	yes	no	no	2	0.5	0.5	0	0.5	3.5	frequent	0	0.5	0	2.5	2	5	possible AD	III	Criteria not met	III	3	NA	Parkinson's disease; Microscopic changes of Alzheimer's disease, insufficient for diagnosis; Cerebral white matter rarefaction; Old microscopic hemorrhage, left middle frontal gyrus white matter; Old hemorrhagic microscopic infarct, left putamen; Old microscopic non-hemorrhagic infarct, left putamen; Subacute microscopic infarct, left globus pallidus; Non-specific glial tauopathy, mesial temporal…	0.238243	70.1021	49.0624	0.243635	5.25486e+06	606650	19.3694	69.7319	89.279	0.110355	395.65
ND	Male	White	90	e3/3	3.41	16	0	36.8	27	8	no	no	no	no	no	no	no	no	0.5	0	0	0	0	0.5	sparse	0	0	0	1	0.5	1.5	Criteria not met	I	Criteria not met	0	NA	NA	Control; Microscopic changes of Alzheimer's disease, insufficient for diagnosis; Old microscopic infarct, left middle frontal gyrus	0.245444	91.0694	7.7331	0.117752	4.03746e+06	534578	15.2479	66.244	114.95	0.108802	1419.51
PD-dem	Male	White	79	e3/3	3.17	21	0	26.96	29	22	no	no	no	no	no	no	no	no	0	0	0	0	0	0	zero	0	0.5	0	3	3	6.5	Criteria not met	IV	Criteria not met	III	14	2	Parkinson's disease; Dementia (clinical history); Status post bilateral placement of deep brain stimulating electrodes, globus pallidus (history); Old hemorrhagic cystic cavities (0.2 x 0.2 x 0.2 cm) at site of electrode lead entry, frontal lobes; Old lacunar-sized hemorrhagic cystic infarct (0.4 x 0.4 x 0.4), left globus pallidus; Focal Wallerian degeneration, right hemisphere white matter, adja…	0.323066	329.199	55.6144	0.311175	6.19985e+06	688951	13.6981	71.1153	106.818	0.143808	1001.37
AD	Female	White	93	e3/3	2.17	16	0	29.06	13	12	no	no	no	yes	no	yes	no	no	3	3	3	3	3	15	frequent	1	3	1	3	3	11	definite AD	V	high	0	7	7	Alzheimer's disease; Cerebral white matter rarefaction; Old microscopic infarct, left hippocampus	0.244036	442.037	13.773	0.276077	2.07819e+06	667010	5.72051	81.9418	140.812	0.0771531	606.242
AD	Female	White	82	e3/3	4	14	0	23.94	19	NA		no	no	no	no	yes	no	no	3	3	3	3	3	15	frequent	3	3	3	3	2.5	14.5	definite AD	VI	high	0	15	15	Alzheimer's disease	0.266081	372.445	11.962	0.101844	7.1287e+06	1.1365e+06	15.0226	76.6302	118.4	0.0835453	1191.68
AD	Male	White	83	e3/4	4.25	15	0	28.25	NA	NA		no	no	yes	no	yes	no	no	3	3	3	2.5	3	14.5	frequent	3	3	3	3	3	15	definite AD	V	high	0	9	3	Alzheimer's disease; Cerebral white matter rarefaction, frontal lobe	0.293963	198.552	12.3556	0.0993491	6.39016e+06	1.31992e+06	6.89855	65.2121	145.291	0.110367	1853.21
PD-MCI	Male	White	84	e3/3	3	12	0	27.25	25	1	no	no	no	no	no	no	yes	no	0	0	0	0	0	0	zero	0	0.5	0	3	3	6.5	Criteria not met	III	Criteria not met	III	1	NA	Parkinson's disease; Mild cognitive impairment (history); Neurofibrillary tangles and non-specific glial tauopathy, mesial temporal lobe; Single microscopic focus of cortical sclerosis, cerebellum	0.263333	58.6443	21.1844	0.400893	3.62366e+06	1.39558e+06	36.3755	74.7742	79.1172	0.099249	844.794
PD-dem	Male	White	83	e3/3	2.66	14	0	23.81	24	NA		no	yes	no	no	yes	no	no	0.5	0	0.5	0	0	1	sparse	0	0.5	0	3	3	6.5	possible AD	IV	low	IV	16	8	Parkinson's disease; Dementia (history); Old microscopic infarct, left putamen; Microscopic changes of Alzheimer's disease, insufficient for diagnosis; Argyrophilic grains and non-specific glial tauopathy, mesial temporal lobe	0.343519	258.046	8.19238	0.0925529	2.13305e+06	615990	2.47117	63.8242	106.044	0.0613449	1173.32
PD-dem	Female	White	71	e3/3	3.08	19	0	19.71	10	80	yes	no	no	yes	no	no	no	no	0.5	0.5	0.5	0	0	1.5	sparse	0	0.5	0	2.5	2.5	5.5	Criteria not met	III	low	IV	48	10	Parkinson's disease; Dementia (history); Microscopic changes of Alzheimer's disease, insufficient for diagnosis; Status post bilateral placement of deep brain stimulating electrodes, subthalamic nuclei	0.248273	87.7822	21.998	0.25992	5.47578e+06	809317	11.4033	71.5067	108.931	0.104188	631.171
PD-dem	Male	White	81	e3/4	4.92	16	0	26.83	10	47	no	no	no	no	no	no	no	no	0	0	0	0	0	0	zero	0	0	0	2.5	1.5	4	Criteria not met	III	Criteria not met	III	16	4	Parkinson's disease; Dementia (history); Neurofibrillary tangles and non-specific glial tauopathy, mesial temporal lobe	0.227358	72.3558	4.64015	0.134931	2.58916e+06	674789	11.3973	73.6941	79.6136	0.0556816	907.437
ND	Female	White	87	e3/4	3.08	10	0	39.9	28	12	no	no	no	no	no	no	no	no	0	0	0	0	0	0	zero	0	0.5	0	2.5	1.5	4.5	Criteria not met	III	Criteria not met	0	NA	NA	Control (history); Neurofibrillary tangles, mesial temporal lobe; Alzheimer type II astrocytosis, putamen	0.253218	35.7818	67.7979	0.219849	4.15205e+06	784693	19.2785	79.8061	89.6482	0.186951	1553.85
PD-MCI	Male	White	89	e3/3	4.18	16	0	25.92	26	31	no	no	no	yes	no	no	yes	no	0.5	0.5	1	0.5	1.5	4	frequent	0	0.5	0	2.5	1.5	4.5	possible AD	III	Criteria not met	IV	15	NA	Parkinson's disease; Mild cognitive impairment (history); Cerebral white matter rarefaction; Microscopic changes of Alzheimer's disease, insufficient for diagnosis; Old lacunar-sized cortical infarct, left cerebellum; Non-specific glial tauopathy, amygdala; Status post left frontoparietal craniotomy for subdural hematoma	0.240235	91.5346	10.4957	0.0828774	6.67394e+06	1.20755e+06	12.2954	88.8418	108.982	0.083897	2181.98
PD-MCI	Female	White	83	e3/3	3.15	16	0	26.23	25	40	no	no	no	no	no	yes	yes	no	0	0	0	0	0	0	sparse	0	0.5	0	2	1	3.5	Criteria not met	III	Criteria not met	III	4	NA	Parkinson's disease; Mild cognitive impairment (history); Microscopic changes of Alzheimer's disease, insufficient for diagnosis; Non-specific glial tauopathy, amygdala; Old cortical contusion or hemorrhage infarction, right temporal pole; Acute microscopic cortical infarct, left middle frontal gyrus; Alzheimer type II astrocytosis	0.229091	90.6581	17.9075	0.297351	3.50425e+06	804166	22.9909	78.7995	105.516	0.0788833	631.26
PD-dem	Male	White	76	e2/3	3.3	16	0	28.21	26	42	no	no	no	yes	no	no	no	no	0	0	0	0	0	0	zero	0	0.5	0.5	2.5	2	5.5	Criteria not met	III	Criteria not met	IV	6	2	Parkinson's disease; Dementia (history); Cerebral white matter rarefaction; Old perivascular infarcts, white matter, parietal lobe; Neurofibrillary tangles, mesial temporal lobe; Non-specific glial tauopathy, mesial temporal lobe and focally in occipital association cortex adjacent to an old microscopic infarct or contusion	0.244098	146.392	11.1251	0.106437	3.4102e+06	943384	19.8384	86.3459	141.864	0.105089	525.295
PD-dem	Female	White	86	e3/3	3.87	15	0	33.31	25	NA		no	no	no	no	no	no	no	0	0	0	0	0	0	zero	0	0.5	0	3	3	6.5	Criteria not met	III	Criteria not met	III	10	1	Parkinson's disease; Dementia (clinical history); Astrocytoma, hypothalamus, neurohypophysis and optic tract; Neurofibrillary tangles, mesial temporal lobe	0.237435	17.0198	16.583	0.122591	5.93164e+06	1.09979e+06	23.2926	78.7386	79.0882	0.0964852	1065.34
AD	Male	White	83	e3/4	2.8	16	0	25.86	14	NA		no	no	yes	no	yes	no	no	3	3	3	2	3	14	frequent	3	3	3	3	3	15	definite AD	VI	high	0	9	8	Alzheimer's disease; Cerebral white matter rarefaction	0.239711	68.506	21.5228	0.248029	3.34515e+06	966802	10.7055	72.8697	108.992	0.0894632	998.2
PD	Male	White	87	e3/3	3.15	18	0	24.25	27	53	no	no	no	yes	no	yes	no	no	3	2.5	2.5	0	2.5	10.5	frequent	0	0.5	0	2.5	2	5	possible AD	IV	Criteria not met	IV	29	NA	Parkinson's disease; Microscopic changes of Alzheimer's disease, insufficient for diagnosis; Cerebral white matter rarefaction; Old microscopic cortical infarct, left inferior parietal lobule; Microscopic focus of cerebellar cortical sclerosis; Non-specific glial tauopathy, insula and mesial temporal lobe	0.216622	254.626	30.8259	0.134885	4.1198e+06	610286	35.363	64.7763	154.905	0.101887	524.332
PD	Male	White	75	e3/3	3.66	16	0	24.09	29	28	yes	no	yes	yes	no	no	no	no	0	2	0.5	0	0	2.5	sparse	0	0.5	0	2.5	2.5	5.5	Criteria not met	IV	Criteria not met	III	4	NA	Parkinson's disease; Microscopic changes of Alzheimer's disease, insufficient for diagnosis; Cerebral white matter rarefaction; Argyrophilic grains and non-specific glial tauopathy, mesial temporal lobe; Moderate to focally marked loss of Purkinje cells, cerebellum; Old microscopic cortical infarct, left precentral gyrus	0.293954	44.5708	12.1073	0.101503	3.17307e+06	745660	17.161	84.1911	81.8529	0.0767637	969.422
PD-dem	Male	White	80	e3/3	4.37	16	0	29.07	13	59	yes	no	no	no	no	yes	no	no	0.5	0	0	0	0	0.5	sparse	0	0.5	0.5	3	1.5	5.5	Criteria not met	III	low	IV	15	3	Parkinson's disease; Dementia (clinical history); Microscopic changes of Alzheimer's disease, insufficient for diagnosis	0.360995	250.368	10.4632	0.061277	6.53057e+06	829531	6.36006	79.5251	150.657	0.0757783	1209.39
[truncated: 5 more columns]

## Sheet: Putamen
Group	Sex	Race	Age	ApoE	PMI	Education	Hispanic	BMI	MMSE	UPDRS-M	UPDRS-M Medication	HS	ARG	CWMR	MS	CAA	MCI	ABNORMAL	PlaqueF	PlaqueT	PlaqueP	PlaqueH	PlaqueE	Plaque Total	Plaque Density	TangleF	TangleT	TangleP	TangleE	TangleH	Tangle Total	Cerad Category	Braak Stage	NIA-Reagan Category	LB Stage	Diagnosis Years	Dementia Years	Diagnosis Summary	DOPA	HCys	Betaine	B1	B2	B5	B12m	B3	B3amide	TMP	TPP
Group																																							Target	Target	Target	B	B	B	B	B	B	B	B
IS																																							Yes	Yes	Yes	No	No	No	No	No	No	No	No
Calibrated																																							7-point	QC	8-point	None	None	None	None	None	None	None	None
PD-MCI	Male	White	89	e3/3	6.5	17	NA	22.36	25	34	no	no	no	yes	no	yes	yes	no	2.5	1.25	2.5	0	1.5	7.75	moderate	0.25	0.25	0	2.25	1	3.75	possible AD	III	criteria not met	III	6	NA	ParkinsonÃ†s disease; Cognitive impairment, non-demented (history); Microscopic lesions of AlzheimerÃ†s disease, insufficient for diagnosis; Cerebral white matter rarefaction; Small old infarction left occipital lobe cortex; Old lacunar infarct left external capsule of basal ganglia	0.176059	141.209	32.1036	786093	232116	992014	21008.5	24832.6	8454459	12450.3	1056.67
ND	Female	White	83	e2/2	4.83	14	NA	19.84	29	19	no	no	no	no	no	yes	no	no	2.5	2.5	3	0.5	1.5	10	moderate	0	0	0	1	0.5	1.5	possible AD	II	criteria not met	0	NA	NA	Control; Microscopic changes of AlzheimerÃ†s disease, insufficient for diagnosis	0.217321	82.3866	66.3759	1.42735e+06	220037	3.59508e+06	25219.1	26216	9602047	19640.8	1294.61
ND	Male	White	91	e3/3	1.5	18	NA	21.33	27	11	no	no	no	no	no	no	no	no	0	0	0	0	0	0	zero	0	0	0	1.75	1	2.75	not AD	II	criteria not met	0	NA	NA	Control; Normal aging changes	0.268043	236.105	49.3323	580108	154328	626498	23267.5	32453	11481021	16790.2	612.584
ND	Male	White	82	e3/3	3	18	0	20.31	26	0	no	no	yes	no	no	no	no	no	0.75	1.5	0.25	0	1.5	4	sparse	0	1	0	1	1	3	not AD	III	criteria not met	0	NA	NA	Control; Microscopic changes of AlzheimerÃ†s disease, insufficient for diagnosis; Argyrophilic grains, mesial temporal lobe; Old microscopic infarction, left precentral gyrus	0.191768	88.9106	89.7662	979214	254514	5.32784e+06	24273.5	40783.1	14542448	18010.2	5549.63
ND	Female	White	88	e2/3	4.5	17	0	15.69	NA	NA		no	yes	yes	no	yes	no	no	0.75	1.5	0.5	0	1	3.75	sparse	0	0	0	1.5	2	3.5	not AD	III	criteria not met	0	NA	NA	Control; Microscopic changes of AlzheimerÃ†s disease, insufficient for diagnosis; Small old hemorrhagic lacunar infarct, 2.5 cm x 1. 0 x 0.2 cm, left external/extreme capsule and insula; Moderate to severe cerebral white matter rarefaction, temporal and occipital lobes; Argyrophilic grains, mesial temporal lobe	0.177792	77.0717	127.921	1.44571e+06	281163	3956113	19688.7	24994.4	9094117	32490.1	1370.21
ND	Female	White	87	e2/3	2.5	15	0	19.92	26	1	no	no	no	yes	no	no	no	no	1.5	1.5	1.5	0	0	4.5	moderate	0	0.25	0	2.5	1.5	4.25	possible AD	III	criteria not met	0	NA	NA	Control; Microscopic changes of AlzheimerÃ†s disease, insufficient for diagnosis	0.352302	64.5169	209.366	1.45824e+06	238246	2.60991e+06	22918.1	35039.7	13313408	49465.5	807.683
ND	Male	White	73	e2/3	2.5	20	0	30.77	30	4	no	no	no	no	no	no	no	no	1	2	0.5	0	2	5.5	sparse	0	0	0	2	1	3	not AD	II	criteria not met	0	NA	NA	Control; Microscopic changes of AlzheimerÃ†s disease, insufficient for diagnosis	0.0689232	26.9956	45.5555	1370003	172098	1.89636e+06	20113.2	38406.1	15798744	35915	476.918
ND	Male	White	89	e3/3	3.33	13	0	27.47	NA	NA		no	no	yes	no	no	no	no	1.5	1	2.5	0	1.5	6.5	moderate	0	0	0	2	1.5	3.5	possible AD	III	criteria not met	0	NA	NA	Control; Microscopic changes of AlzheimerÃ†s disease, insufficient for diagnosis; Old cystic infarct (1 x 0.8 x 0.6 cm), left lateral occipital lobe	0.950091	53.2697	53.0987	3571176	260768	3670483	29200	31626.3	14775400	62551.6	704.284
PD	Female	White	87	e2/3	2.16	14	0	21.99	28	24	no	no	no	yes	no	no	no	no	0.5	1	0.5	0	0	2	sparse	0	0	0	1	0.5	1.5	not AD	I	criteria not met	III	9	NA	Parkinson's disease; Cerebral white matter rarefaction; Old microscopic infarcts, left pulvinar (1), left claustrum (1) and left cerebellar cortex (2); Two microscopic foci of cerebellar cortical sclerosis	0.44288	29.618	173.452	2.8423e+06	285041	5299954	25868.1	38579.1	15291667	56251.1	386.798
ND	Male	White	92	e3/3	3	17	0	20.73	26	14	no	no	no	no	no	yes	no	no	1.5	2.5	2.5	0	1.5	8	moderate	0	0	0	2.5	2	4.5	possible AD	III	criteria not met	0	NA	NA	Control; Microscopic changes of Alzheimer's disease, insufficient for diagnosis	0.222746	49.0659	76.1128	1.37148e+06	225568	2571666	20269.6	44178	17221124	36819	1303.17
ND	Male	White	97	e2/3	1.5	16	NA	23.18	30	13	no	no	no	yes	no	no	no	no	0	0	0	0	0	0	zero	0	0	0	2.5	2.5	5	not AD	III	criteria not met	0	NA	NA	Normal control; Neurofibrillary tangles, inferomesial temporal lobe; Mineralized blood vessels, globus pallidus	0.333712	58.4279	81.6944	1.37325e+06	200228	4.45379e+06	23474.4	47964.2	20268088	60607.8	1286.18
ND	Female	White	75	e3/4	2.75	15	0	28.36	29	2	no	no	no	no	no	no	no	no	0	0	0	0	0	0	zero	0	0	0	3	2	5	not AD	III	criteria not met	0	NA	NA	Control; Normal aging changes only	0.437455	51.8117	42.0311	2.51645e+06	242810	3984488	27191.9	47399.7	19740906	34773.7	2145.39
ND	Male	White	86	e3/3	4.75	12	0	25.29	28	13	no	no	no	no	no	no	no	no	0	0	0	0	0	0	zero	0	0	0	0.5	0.5	1	not AD	I	criteria not met	0	NA	NA	Control (Normal brain for age); Meningioma, left cerebellopontine angle	0.0959492	71.5153	82.3276	2.19953e+06	260300	5.51732e+06	24514.3	35076.1	14299185	45307.5	2183.03
ND	Male	White	89	e3/3	5.5	12	0	24.33	30	NA		no	no	yes	no	no	no	no	0	0	0	0	0	0	zero	0	0	0	1	1	2	not AD	II	criteria not met	0	NA	NA	Control; Normal brain for age	0.130679	39.8974	97.5301	1.19798e+06	332640	4764046	16715.6	28489.2	8729784	22609.9	1051.76
ND	Female	White	91	e2/3	5	NA	NA	NA	NA	14	no	no	no	yes	no	no	no	no	0	0	0	0	0	0	zero	0	0.5	0	2.5	2	5	not AD	III	criteria not met	0	NA	NA	Control; Normal aging changes; Old microscopic infarct, left fusiform gyrus	1.00962	111.532	97.7007	1.31342e+06	319619	4407958	20823.9	27368.1	8340133	21029.3	846.34
ND	Male	White	76	e3/4	2.33	11	0	23.43	29	3	no	no	no	no	no	yes	no	no	1	1	2.5	0	1	5.5	sparse	0	0	0	0	0	0	not AD	I	criteria not met	0	NA	NA	Brain normal for age; Control	0.38788	203.207	102.489	809840	177948	1.25623e+06	21156.7	30736.6	11112033	21167.6	2018.37
ND	Male	White	71	e3/3	3	13	0	29.11	26	NA		no	no	no	no	no	no	no	0	0	0	0	0	0	zero	0	0	0	0	0	0	not AD	I	criteria not met	0	NA	NA	Control; Brain showing only very mild normal aging changes	0.21574	115.717	191.863	1640066	317542	3867357	25422.8	30776.7	10912197	30742.7	1615.41
PD	Female	White	79	e3/3	3.16	12	0	28.59	29	38	yes	no	no	no	no	yes	no	no	1.5	2	1.5	0	2.5	7.5	sparse	0	0.5	0	2	1	3.5	not AD	II	criteria not met	III	14	NA	Parkinson's disease; Microscopic features of Alzheimer's disease, insufficient for diagnosis; Status post bilateral placement of deep brain stimulating electrodes (history, no mention what brain site)	9.19988	109.63	87.6729	1.75503e+06	248276	2.57532e+06	24762.5	40347.7	15052373	68078.9	931.887
PD	Male	White	91	e3/3	2.75	16	0	19.71	26	17	no	no	yes	no	no	yes	no	no	0	0	0	0	0	0	sparse	0	0.5	0	2.5	2	5	not AD	III	criteria not met	III	12	NA	Parkinson's disease; Argyrophilic grains and glial tauopathy, medial temporal lobe; Alzheimer type II astrocytosis; Moderate to marked depletion of cerebellar Purkinje cells	0.346411	50.7212	127.908	448336	250663	1.26403e+06	24095.5	50441.9	19233488	23645.5	986.736
ND	Female	White	99	e3/3	3.5	16	0	23.3	29	8	no	no	no	yes	no	no	no	no	0	0	0	0	0	0	zero	0	0.5	0	2	1	3.5	not AD	III	criteria not met	0	NA	NA	Control; Cerebral white matter rarefaction; Old lacunar-sized cortical infarct, left postcentral gyrus; Old microscopic cortical infarcts, left superior frontal gyrus (1); left superior parietal lobule (1); left lateral occipital lobe (2); Microscopic foci (4) cerebellar cortical sclerosis; Neurofibrillary tangles, mesial temporal lobe	0.069795	149.749	75.4137	1.08824e+06	141197	1.63519e+06	23682.2	37766.2	16049850	44080.4	1699.72
ND	Male	White	80	e2/2	3.5	12	0	26.58	NA	NA		no	no	no	no	no	no	no	0	1.5	0.5	0	2.5	4.5	sparse	0	0.5	0	2.5	2	5	not AD	III	criteria not met	0	NA	NA	Control; Brain normal for age; Microscopic features of Alzheimer's disease, insufficient for diagnosis	0.542459	67.7601	76.0683	2.24471e+06	275610	759516	25194.2	40219.2	15596247	36140.5	323.314
ND	Male	White	61	e3/3	2.33	NA	0	19.91	NA	NA		no	no	no	no	yes	no	no	0.5	0	0	0	0	0.5	sparse	0	0	0	0.5	0	0.5	not AD	I	criteria not met	0	NA	NA	Control; Cerebral amyloid angiopathy; Mineralization of blood vessels, globus pallidus; Metastatic carcinoma, scalp and adjacent epidural space **Hepatitis B surface and core antibody positive!! Okay to keep frozen tissue but warn users!**	0.754327	73.4338	170.674	838475	247878	6.2851e+06	23032.3	34786.7	13056619	19866	1986.91
ND	Female	White	59	e3/3	3.15	19	0	24.76	NA	NA		no	no	yes	no	no	no	no	0	1	0	0	0.5	1.5	zero	0	0	0	0.5	0	0.5	not AD	I	criteria not met	0	NA	NA	Normal brain (control); Sparse diffuse amyloid plaques, temporal and occipital lobes	0.340646	162.546	123.482	840870	391930	2.07019e+06	23181.1	23826.2	7.6777e+06	20607.9	1248.25
ND	Female	White	95	e3/3	2.5	13	0	24.13	28	8	no	no	no	yes	no	yes	no	no	0	0	0	0	0	0	zero	0	0.5	0	3	3	6.5	not AD	III	criteria not met	0	NA	NA	Control; Cerebral white matter rarefaction; Moderate to marked Purkinje cell loss, cerebellum; Mild cerebral amyloid angiopathy	0.121526	35.2431	134.843	433971	174581	2.30219e+06	16794.6	20638.7	6.79085e+06	16622.4	1013.91
PD-MCI	Male	White	75	e3/3	2.33	16	0	18.33	NA	17	yes	no	no	yes	no	no	yes	no	0	0	0	0	0	0	zero	0	0	0	2.5	1	3.5	not AD	II	criteria not met	IV	20	NA	Parkinson's disease; Cerebellar cortical sclerosis (5 microscopic foci) **Hep B core and surface Ab positive!! Okay to keep frozen tissue but warn users!**	0.190401	100.328	5.50184	311652	134467	505521	17724.4	21071	7036725	8740.48	1904.94
PD	Female	White	84	e3/3	5	18	0	19.53	NA	28	yes	no	no	no	no	no	no	no	0	0	0	0	0	0	zero	0	0.5	0	3	2	5.5	not AD	IV	criteria not met	III	20	NA	Parkinson's disease; Neurofibrillary tangles, mesial temporal lobe; Focal acute ischemic changes, frontal lobe and striatum	0.435732	122.325	66.8287	819562	193108	2.81586e+06	25774.1	35291.8	13266923	24361.2	471.552
ND	Male	White	93	e3/3	3	17	0	23.69	30	13	no	no	no	yes	no	no	no	no	0	0	0	0	0	0	zero	0	0	0	0.5	0.5	1	not AD	I	not AD	0	NA	NA	Control; Normal aging changes; Cerebral white matter rarefaction	0.25066	78.4432	150.027	1.15919e+06	280136	2.77719e+06	21425.2	25428.4	9243058	27471.2	683.926
ND	Male	White	79	e3/3	3	17	0	23.28	29	3	no	no	no	yes	no	no	no	no	0	0	0	0	0	0	zero	0	0	0	1.5	1	2.5	not AD	II	not AD	0	NA	NA	Control; Normal aging changes; Cerebral white matter rarefaction; Old microscopic infarct, left claustrum region	0.426658	80.7611	35.9583	1.46102e+06	307286	1.02879e+06	20595.1	36010.9	12212553	24008.9	843.87
ND	Male	White	74	e2/3	3.25	NA	0	NA	NA	NA		no	no	no	no	no	no	no	0	0	0	0	0	0	zero	0	0	0	1	1	2	not AD	I	criteria not met	0	NA	NA	Control; Normal aging changes only	0.482849	223.009	85.5972	1508134	333226	4665018	24120.5	37198.8	14821350	24959.7	1149.53
PD-MCI	Male	White	85	e3/4	2.75	NA	NA	55.8	NA	NA		no	yes	yes	no	no	yes	no	0	0	0	0	0	0	zero	0	0	0	3	2.5	5.5	Criteria not met	IV	Criteria not met	IV	11	NA	Parkinson's disease; Cerebral white matter rarefaction, Neurofibrillary tangles and argyrophilic grains, mesial temporal lobe; Old lacunar-sized infarct, left lateral occipital cortex	0.25481	141.45	6.8421	1.08452e+06	345480	1.81008e+06	18815.3	32979.9	11555966	19513.4	1273.34
PD-MCI	Female	White	80	e3/4	3.25	15	0	17.73	27	12	yes	no	no	yes	no	yes	yes	no	3	3	3	1	1	11	frequent	0	1	0	3	3	7	possible AD	IV	Criteria not met	IV	7	NA	Parkinson's disease; Microscopic changes of Alzheimer's disease, insufficient for diagnosis; Argyrophilic grains and non-specific glial tauopathy, mesial temporal lobe; Old microscopic infarct, putamen; Microscopic focus of metastatic carcinoma, hippocampus	0.182584	79.1816	25.2402	403060	105552	600236	22325.3	19252.3	8180927	10569.3	2715.1
PD	Female	White	92	e3/4	3.67	18	0	21.7	27	39	no	no	yes	yes	no	yes	no	no	3	3	3	1	2	12	frequent	0	0.5	0	3	3	6.5	possible AD	IV	Criteria not met	IIb	10	NA	Parkinson's disease; Microscopic changes of Alzheimer's disease, insufficient for diagnosis; Cerebral white matter rarefaction; Old microscopic cortical infarcts, left middle frontal gyrus (2) and cerebellar cortex (2); Argyrophilic grains, mesial temporal lobe	2.47303	109.926	128.369	2726698	321467	7738263	28712.3	36528.6	15825319	46146.6	1815.01
PD	Female	White	76	e3/3	3.5	12	0	16.23	27	47.5	no	no	no	no	no	no	no	no	0.5	0.5	0.5	1	1.5	4	sparse	0	0	0	3	3	6	Criteria not met	III	Criteria not met	III	9	NA	Parkinson's disease; Neurofibrillary tangles and non-specific glial tauopathy, mesial temporal lobe	10.709	94.444	72.6658	3836206	272340	2.28e+06	19460.5	31467.1	13069664	24253	1228.35
PD-MCI	Male	White	89	e3/3	2.58	12	0	20.97	22	14	no	no	no	no	no	no	yes	no	0	0	0	0	0	0	zero	0	0.5	0	3	2.5	6	Criteria not met	III	Criteria not met	III	6	NA	Parkinson's disease; Mild cognitive impairment (history); Neurofibrillary tangles, mesial temporal lobe; moderate to marked Purkinje cell loss, superior vermis of cerebellum	0.456993	67.0728	92.2034	970851	187354	6.43202e+06	23777.4	34148.8	13511223	24844.5	1687.99
PD	Male	White	78	e3/3	2.75	20	0	21.03	NA	NA		no	no	no	no	no	no	no	0.5	0	0.5	0	0	1	sparse	0	0	0	1.5	1	2.5	Criteria not met	II	Criteria not met	III	8	NA	Parkinson's disease	0.499087	98.9082	17.8994	2273083	407614	2578626	23665.7	37945.5	14337808	24235.5	980.081
ND	Female	White	88	e3/4	1.25	14	0	21.48	29	6	no	no	no	yes	no	yes	no	no	3	3	3	2	3	14	moderate	0	0.5	0	2.5	0.5	3.5	Criteria not met	II	Criteria not met	0	NA	NA	Control; Metastatic cancer, left thalamus (history of primary lung cancer); Microscopic changes of Alzheimer's disease, insufficient for diagnosis; Cerebral white matter rarefaction, parietal lobes	0.25303	165.57	49.9322	374101	187330	1583043	19568.7	31008.5	10826803	18902.8	2554.31
PD	Male	White	80	e3/3	2.83	17	0	19.11	27	11	yes	no	yes	yes	no	no	no	no	0	0	0	0	0	0	zero	0	0.5	0	2	1.5	4	Criteria not met	III	Criteria not met	III	10	NA	Parkinson's disease; Cerebral white matter rarefaction, frontal lobe; Argyrophilic grains, hippocampus	0.843653	47.2611	72.0528	604724	244104	3.65387e+06	12538.1	19967.9	6.45029e+06	16211.7	1033.3
PD	Male	White	83	e4/4	3	18	0	27.72	29	39.5	no	no	no	yes	no	no	no	no	0	0	0	0	0	0	zero	0	1.5	0	3	2.5	7	Criteria not met	IV	Criteria not met	IIa	13	NA	Parkinson's disease	0.7854	110.348	208.891	1.16314e+06	271124	3.72272e+06	20400	30380.6	10765349	19186.6	896.537
PD	Male	White	90	e3/3	2.25	19	0	16.47	29	8	no	no	yes	no	no	yes	no	no	2	2	1.5	1	2	8.5	frequent	0	0.5	0	2.5	1.5	4.5	possible AD	IV	Criteria not met	III	2	NA	Parkinson's disease; Microscopic changes of Alzheimer's disease; Argyrophilic grains and non-specific glial tauopathy, mesial temporal lobe	0.479606	120.428	83.3892	1.06084e+06	339087	1.13337e+06	27541.4	37709.4	14630296	22826.8	1229.81
ND	Male	White	73		4.12	11	0	23.66	NA	NA		no	no	no	no	no	no	no	0	0	0	0	0	0	zero	0	0	0	1.5	0.75	2.25	Criteria not met	II	Criteria not met	0	NA	NA	Control; Neurofibrillary tangles, entorhinal cortex and hippocampus	0.166079	157.567	84.6987	1.22482e+06	232331	1.74798e+06	25290.3	28552.8	8583576	18798.7	358.859
PD-MCI	Female	White	88	e3/3	4	16	NA	16.35	27	45	no	no	no	yes	no	no	yes	no	0	0.5	0	0	0	0.5	zero	0	1	0	3	2.5	6.5	Criteria not met	IV	Criteria not met	IV	16	NA	Parkinson's disease; Neurofibrillary tangles and argyrophilic grains, mesial temporal lobe; Cerebral white matter rarefaction; History of mild cognitive impairment	7.92762	83.9539	30.7223	2.5174e+06	400624	4.85052e+06	21911.9	27436.9	8.23066e+06	24032	751.628
ND	Female	White	75	e3/3	2.5	17	0	22.66	28	5	no	no	no	no	no	no	no	no	0	0	0	0	0	0	zero	0	0	0	1.5	1	2.5	Criteria not met	II	Criteria not met	0	NA	NA	Control; Normal aging changes only	0.683847	91.6993	81.0446	3430654	358727	1.46735e+06	28986	36679.9	16453669	26177.7	925.394
PD-MCI	Female	White	80	e3/3	3.47	12	0	29.3	19	12	no	no	no	yes	no	yes	yes	no	3	3	3	1	3	13	frequent	0	0.5	0	3	1.5	5	possible AD	III	Criteria not met	IV	12	NA	Parkinson's disease; Mild cognitive impairment (history); Microscopic changes of Alzheimer's disease, insufficient for diagnosis; Cerebral white matter rarefaction; Acute ischemic neuronal changes, hippocampal CA1 region and dentate nucleus of cerebellum	0.289456	150.114	15.6892	1.49714e+06	329276	5111169	20303.1	26295.7	8337851	12280.4	638.52
PD-MCI	Male	White	78	e3/3	3.7	12	0	22.96	25	40	no	no	no	no	no	yes	yes	no	3	3	3	2	2.5	13.5	frequent	0	1	0	3	2	6	possible AD	IV	Criteria not met	IV	13	NA	Parkinson's disease; Mild cognitive impairment (clinical history); Microscopic changes of Alzheimer's disease, insufficient for diagnosis	0.226658	82.3467	119.382	936740	229683	2.80293e+06	19170.3	25167.4	9000838	22710.9	861.407
ND	Male	White	87	e2/3	3.55	16	0	20.18	28	0	no	no	no	yes	no	yes	no	no	0	0	0	0	0	0	sparse	0	0	0	2	2.5	4.5	Criteria not met	III	Criteria not met	0	NA	NA	Control; Small subacute cortical infarct, left lateral occipital lobe (1 cc); Microscopic subacute cortical infarcts, left superior parietal lobule and left middle frontal gyrus; Cerebral white matter rarefaction, parietal lobe; Neurofibrillary tangles and non-specific glial tauopathy, mesial temporal lobe; Single microscopic focus of cerebellar cortical sclerosis; Arachnoid cyst, right frontal c…	0.198695	110.9	108.856	785457	331593	4.38251e+06	23486.9	26375.4	8422013	19112.2	657.891
PD-MCI	Female	White	76	e3/3	2.18	10	0	25.26	21	28	no	no	yes	no	no	no	yes	no	0	0	0	0	0	0	zero	0	0.5	0	2	1.5	4	Criteria not met	IV	Criteria not met	III	9	NA	Parkinson's disease; Mild cognitive impairment (clinical history); Neurofibrillary tangles, argyrophilic grains and non-specific glial tauopathy, mesial temporal lobe; Small old infarct, right inferior parietal lobule; Old microscopic infarcts, cerebral cortex (3); Microscopic foci of cerebellar cortical sclerosis (7)	0.219369	221.501	109.216	2.37761e+06	334876	4.11588e+06	24243.5	36873.5	15693811	24870.3	1957.79
PD	Female	White	88	e2/3	2.5	12	0	20.31	28	37	no	no	no	yes	no	yes	no	no	2.5	3	3	1.5	2.5	12.5	frequent	1.5	2.5	2.5	3	3	12.5	possible AD	V	Criteria not met	IV	5	NA	Parkinson's disease; Microscopic changes of Alzheimer's disease, insufficient for diagnosis; Cerebral white matter rarefaction; Microscopic foci of cortical sclerosis (2), cerebellum	0.122791	40.6522	80.4962	953806	294184	2.39069e+06	14547.5	23756.6	9167733	27619.2	1267.8
ND	Female	White	82	e2/3	2.07	12	0	19.81	29	1	no	no	no	no	no	yes	no	no	0	1	0	0	0	1	sparse	0	0	0	1	0.5	1.5	Criteria not met	I	Criteria not met	0	NA	NA	Control (history); Moderate to severe amyloid angiopathy, cerebral cortex; Microscopic changes of Alzheimer's disease, insufficient for diagnosis; Old microscopic infarct, frontal cortex; Acute cortical microscopic infarct, precentral gyrus; Moderate to marked Purkinje cell loss, superior vermis of cerebellum	0.162488	98.5864	62.3131	1.23514e+06	245744	4313905	25518.1	24449.1	10675131	31896.9	2085.72
ND	Male	White	82	e3/3	3.33	17	0	30.77	30	NA		no	no	no	no	no	no	no	0	0	0	0	0	0	zero	0	0.5	0	1.5	1	3	Criteria not met	II	Criteria not met	0	NA	NA	Control (history); Neurofibrillary tangles, entorhinal area and hippocampus	0.361587	148.033	64.7162	683812	278609	4.71354e+06	19970.6	26899.8	10578646	17931.1	1119.66
PD-MCI	Male	White	79	e3/3	2.5	19	0	NA	29	30	yes	no	no	yes	no	no	yes	no	3	3	2.5	1.5	3	13	frequent	0	0	0	1.5	0.5	2	possible AD	I	low	IV	14	NA	Parkinson's disease; Microscopic changes of Alzheimer's disease, insufficient for diagnosis; Status post bilateral globus pallidus deep brain stimulator placement; Old cystic infarction or contusion, right medial occipitotemporal gyrus	0.141467	36.0319	54.5012	835929	341585	3.43208e+06	25593.3	33576.2	13870055	19977.9	1831.68
PD-MCI	Male	White	73	e3/4	5.87	12	0	29.65	28	NA		no	yes	yes	no	yes	yes	no	2.5	1.5	1	0	1.5	6.5	frequent	0.5	1.5	0	3	2	7	possible AD	IV	Criteria not met	IV	5	NA	Parkinson's disease; Microscopic changes of Alzheimer's disease, insufficient for diagnosis; Cerebral white matter rarefaction; Old lacunar infarct, right putamen; Argyrophilic grains, mesial temporal lobe; Non-specific glial tauopathy, cerebral cortex and mesial temporal lobe	4.17494	129.991	121.999	1.76838e+06	337521	1.62311e+06	19435.2	23261.8	9267854	16668.8	583.814
ND	Female	White	93	e3/3	2.92	10	0	18.77	29	7	no	no	no	yes	no	yes	no	no	3	3	3	1.5	3	13.5	moderate	0	1	0	2	1	4	possible AD	III	Criteria not met	0	NA	NA	Control (history); Microscopic changes of Alzheimer's disease, insufficient for diagnosis; Cerebral white matter rarefaction; Non-specific glial tauopathy, mesial temporal lobe	0.156882	79.2665	109.456	1154559	285859	4.15577e+06	16677.7	23468.1	9862492	39135.9	888.753
PD-MCI	Male	White	81	e3/3	2.38	16	0	23.09	26	50	no	no	no	no	no	no	yes	no	3	3	3	2	2.5	13.5	frequent	0.5	0.5	0	2.5	2	5.5	possible AD	IV	Criteria not met	IV	14	NA	Parkinson's disease; Microscopic changes of Alzheimer's disease, insufficient for diagnosis; Mild cognitive impairment (history)	0.0906611	60.7384	30.5389	629279	218799	2720168	22273.6	39191.8	17865510	18307.6	1792.33
ND	Male	White	83	e3/4	4.25	12	0	29.37	29	6	no	no	no	yes	no	no	no	no	1.5	1	2	0	0.5	5	moderate	0	0.5	0	2.5	1	4	possible AD	III	Criteria not met	0	NA	NA	Control; Microscopic changes of Alzheimer's disease, insufficient for diagnosis; Cerebral white matter rarefaction; Old lacunar-sized and microscopic infarcts, cerebellar cortex	0.243766	69.162	169.566	1.28898e+06	299250	3.38862e+06	27120.4	35711.3	12837363	26318.4	388.864
PD-MCI	Male	White	80	e3/3	2.6	8	0	NA	23	30	no	no	no	no	no	yes	yes	no	0	0	0	0	0	0	sparse	0	1	0	3	3	7	Criteria not met	IV	low	IV	21	NA	Parkinson's disease; Microscopic changes of Alzheimer's disease, insufficient for diagnosis; Microscopic focus of cerebellar cortical sclerosis; Mild cognitive impairment (history) **Note: Plaques seen only in occipital lobe so do not appear on our plaque total score.	0.233252	99.8605	87.8887	766111	229552	1844261	22557.6	27383.3	10683808	14946	943.642
PD-MCI	Male	White	78	e2/3	3.3	16	0	25.47	27	49	no	no	no	no	no	no	yes	no	0	0	0	0	0	0	zero	0.5	0.5	0.5	2.5	2	6	Criteria not met	III	Criteria not met	IV	17	NA	Parkinson's disease; Old microscopic cortical infarct, left fusiform gyrus; Neurofibrillary tangles, mesial temporal lobe; Non-specific glial tauopathy, cerebral neocortex and amygdala; Status post bilateral deep brain stimulator placement, subthalamic nuclei; Choroid plexus cysts	0.785829	94.8276	63.9298	1.00311e+06	280504	1.09059e+06	14257.6	34900.3	10626273	19127.1	1328.72
ND	Male	White	79	e2/3	4.3	16	0	22.66	28	0	no	no	no	yes	no	no	no	no	0	0	0	0	0	0	zero	0	0	0	0.5	0.5	1	Criteria not met	II	Criteria not met	0	NA	NA	Control (history); Neurofibrillary tangles, mesial temporal lobe; Cerebral white matter rarefaction, occipital lobe	0.219359	30.1016	61.7683	1.52492e+06	334268	4.06108e+06	23145	25060.5	9013059	30129.8	785.915
PD-MCI	Male	White	70	e3/3	3.9	16	0	16.39	NA	NA		no	no	no	no	no	yes	no	3	3	3	2	2.5	13.5	frequent	0.5	0.5	0	1.5	0.5	3	possible AD	II	Criteria not met	IV	26	NA	Parkinson's disease; Cognitive disorder, NOS (history); Microscopic changes of Alzheimer's disease, insufficient for diagnosis; Status post deep brain stimulator implants, bilateral subthalamic nuclei	0.267615	582.461	10.8285	3.82203e+06	595434	3.52204e+06	20390.8	26080.3	7571553	8932.85	615.017
PD-MCI	Male	White	92	e3/3	2.42	16	0	20.72	29	33	no	no	no	yes	no	yes	yes	no	0	0	0.5	0	0	0.5	sparse	0	1.5	0	3	2.5	7	Criteria not met	IV	Criteria not met	III	9	NA	Parkinson's disease; Mild cognitive impairment (history); Cerebral white matter rarefaction; Neurofibrillary tangles, mesial temporal lobe; Old microscopic infarcts, left subiculum and putamen; Moderate to marked Purkinje cell loss, superior vermis of cerebellum	0.911217	75.3489	110.612	819324	255095	1.35799e+06	19056.1	25788.8	10122133	18742.4	469.445
ND	Female	White	53	e3/3	3.95	12	0	26.86	NA	NA		no	no	no	no	no	no	no	0.5	2.5	1	0	2	6	zero	0.5	0.5	0	1	0	2	Criteria not met	II	low	0	NA	NA	Control (history); Microscopic changes of Alzheimer's disease, insufficient for diagnosis	0.348287	202.706	26.3077	2.09042e+06	266767	6754022	25156.1	28888.6	9143077	22964.5	1207.81
PD	Male	White	95	e3/3	5.23	20	0	25.85	29	19	no	no	no	yes	no	yes	no	no	2	0.5	0.5	0	0.5	3.5	frequent	0	0.5	0	2.5	2	5	possible AD	III	Criteria not met	III	3	NA	Parkinson's disease; Microscopic changes of Alzheimer's disease, insufficient for diagnosis; Cerebral white matter rarefaction; Old microscopic hemorrhage, left middle frontal gyrus white matter; Old hemorrhagic microscopic infarct, left putamen; Old microscopic non-hemorrhagic infarct, left putamen; Subacute microscopic infarct, left globus pallidus; Non-specific glial tauopathy, mesial temporal…	0.169699	101.169	119.258	1.55726e+06	205946	3.08871e+06	25806.8	23835.3	10046096	17907.3	1291.16
ND	Male	White	90	e3/3	3.41	16	0	36.8	27	8	no	no	no	no	no	no	no	no	0.5	0	0	0	0	0.5	sparse	0	0	0	1	0.5	1.5	Criteria not met	I	Criteria not met	0	NA	NA	Control; Microscopic changes of Alzheimer's disease, insufficient for diagnosis; Old microscopic infarct, left middle frontal gyrus	0.36649	89.5903	109.595	2.46904e+06	249446	2.72345e+06	30776.8	40307.3	15170001	29126.1	349.221
PD-MCI	Male	White	84	e3/3	3	12	0	27.25	25	1	no	no	no	no	no	no	yes	no	0	0	0	0	0	0	zero	0	0.5	0	3	3	6.5	Criteria not met	III	Criteria not met	III	1	NA	Parkinson's disease; Mild cognitive impairment (history); Neurofibrillary tangles and non-specific glial tauopathy, mesial temporal lobe; Single microscopic focus of cortical sclerosis, cerebellum	0.343751	95.7751	37.8178	1.09308e+06	339155	6.17544e+06	19999.6	35980	11101773	17272.1	4297.54
ND	Female	White	87	e3/4	3.08	10	0	39.9	28	12	no	no	no	no	no	no	no	no	0	0	0	0	0	0	zero	0	0.5	0	2.5	1.5	4.5	Criteria not met	III	Criteria not met	0	NA	NA	Control (history); Neurofibrillary tangles, mesial temporal lobe; Alzheimer type II astrocytosis, putamen	0.252662	79.5884	198.999	1.04854e+06	237888	3.29695e+06	24576	34852.5	9445998	25263.5	1357.05
PD-MCI	Male	White	89	e3/3	4.18	16	0	25.92	26	31	no	no	no	yes	no	no	yes	no	0.5	0.5	1	0.5	1.5	4	frequent	0	0.5	0	2.5	1.5	4.5	possible AD	III	Criteria not met	IV	15	NA	Parkinson's disease; Mild cognitive impairment (history); Cerebral white matter rarefaction; Microscopic changes of Alzheimer's disease, insufficient for diagnosis; Old lacunar-sized cortical infarct, left cerebellum; Non-specific glial tauopathy, amygdala; Status post left frontoparietal craniotomy for subdural hematoma	0.25604	152.016	26.0898	1.35667e+06	331125	1.6123e+06	23476	26469.8	8982288	14536.4	526.521
PD-MCI	Female	White	83	e3/3	3.15	16	0	26.23	25	40	no	no	no	no	no	yes	yes	no	0	0	0	0	0	0	sparse	0	0.5	0	2	1	3.5	Criteria not met	III	Criteria not met	III	4	NA	Parkinson's disease; Mild cognitive impairment (history); Microscopic changes of Alzheimer's disease, insufficient for diagnosis; Non-specific glial tauopathy, amygdala; Old cortical contusion or hemorrhage infarction, right temporal pole; Acute microscopic cortical infarct, left middle frontal gyrus; Alzheimer type II astrocytosis	0.161015	144.034	72.8443	1344041	326553	3.26604e+06	26875	34441.1	11798878	19968.1	759.242
PD	Male	White	87	e3/3	3.15	18	0	24.25	27	53	no	no	no	yes	no	yes	no	no	3	2.5	2.5	0	2.5	10.5	frequent	0	0.5	0	2.5	2	5	possible AD	IV	Criteria not met	IV	29	NA	Parkinson's disease; Microscopic changes of Alzheimer's disease, insufficient for diagnosis; Cerebral white matter rarefaction; Old microscopic cortical infarct, left inferior parietal lobule; Microscopic focus of cerebellar cortical sclerosis; Non-specific glial tauopathy, insula and mesial temporal lobe	0.114061	147.402	72.1407	983830	276508	5.49871e+06	22370.3	32429.3	11009603	26562.1	1256.11
PD	Male	White	75	e3/3	3.66	16	0	24.09	29	28	yes	no	yes	yes	no	no	no	no	0	2	0.5	0	0	2.5	sparse	0	0.5	0	2.5	2.5	5.5	Criteria not met	IV	Criteria not met	III	4	NA	Parkinson's disease; Microscopic changes of Alzheimer's disease, insufficient for diagnosis; Cerebral white matter rarefaction; Argyrophilic grains and non-specific glial tauopathy, mesial temporal lobe; Moderate to focally marked loss of Purkinje cells, cerebellum; Old microscopic cortical infarct, left precentral gyrus	0.194543	71.0712	85.7886	788800	191850	2491389	25417.2	24489.8	10344131	12771.6	744.184
[truncated: 3 more columns]
